# Supplementary material for: 4-[3-(Trifluoro­meth­yl)phen­yl]-5,6,7,8-tetra­hydro­cinnolin-3(2H)-one
Source: Acta Crystallogr Sect E Struct Rep Online. 2008 Jan 18;64(Pt 2):o464. doi: 10.1107/S1600536808000871 (PMC2960356; doi:10.1107/S1600536808000871)
Supplement: Supplementary file 1 [file e-64-0o464-sup1.cif]

##############################################################################
###                                                                        ###
###        Electronic paper (Acta Crystallographica Section E)             ###
###                                                                        ###
##############################################################################
#                                                                            #
# This CIF contains the data in a paper accepted for publication in Acta     #
# Crystallographica Section E. It conforms to the requirements of Notes      #
# for Authors for Section E, and has been peer reviewed under the auspices   #
# of the IUCr Commission on Journals.                                        #
#                                                                            #
# Full details of the Crystallographic Information File format               #
# are given in the paper "The Crystallographic Information File (CIF):       #
# a New Standard Archive File for Crystallography" by S. R. Hall, F. H.      #
# Allen and I. D. Brown [Acta Cryst. (1991), A47, 655-685].                  #
#                                                                            #
# The current version of the core CIF dictionary is obtainable from          #
# ftp://ftp.iucr.org/pub/cif_core.dic. The current version number is 2.1.    #
#                                                                            #
# Software is freely available for graphical display of the structure(s) in  #
# this CIF.  For information consult the CIF home page http://www.iucr.org/  #
# cif/home.html                                                              #
#                                                                            #
##############################################################################
                                             
data_global
_journal_date_recd_electronic     2007-12-24
_journal_date_accepted     2008-01-10
_journal_name_full     'Acta Crystallographica, Section E'
_journal_year     2008
_journal_volume     64
_journal_issue      2
_journal_page_first     o464
_journal_page_last     o464
_journal_paper_category     QO
_journal_coeditor_code     AT2529
_publ_contact_author_name     'xiao-mao zou'
_publ_contact_author_address
;
State Key Laboratory of  Enlemento-Organic Chemistry
Nankai University
Tianjin 300071
People's Republic of China
;
_publ_contact_author_email     wanggengmin@tju.edu.cn
_publ_contact_author_fax     ?
_publ_contact_author_phone     '8622 23506567'
_publ_section_title
;
4-[3-(Trifluoromethyl)phenyl]-5,6,7,8-tetrahydrocinnolin-3(2<i>H</i>)-one
;
loop_
    _publ_author_name
    _publ_author_footnote
    _publ_author_address
    'Xin Wang' .
;
State Key Laboratory and Institute of Elemento-Organic Chemistry
Nankai University
Tianjin 300071
People's Republic of China
;
    'Xiao-Mao Zou' .
;
State Key Laboratory and Institute of Elemento-Organic Chemistry
Nankai University
Tianjin 300071
People's Republic of China
;
    'You-Quan Zhu' .
;
State Key Laboratory and Institute of Elemento-Organic Chemistry
Nankai University
Tianjin 300071
People's Republic of China
;
    'Hu-Xu Hong' .
;
State Key Laboratory and Institute of Elemento-Organic Chemistry
Nankai University
Tianjin 300071
People's Republic of China
;
    'Hua-Zheng Yang' .
;
State Key Laboratory and Institute of Elemento-Organic Chemistry
Nankai University
Tianjin 300071
People's Republic of China
;
data_I
_chemical_name_systematic
;
4-[3-(Trifluoromethyl)phenyl]-5,6,7,8-tetrahydrocinnolin-3(2<i>H</i>)-one
;
_chemical_name_common     ?
_chemical_formula_moiety     'C15 H13 F3 N2 O'
_chemical_formula_sum     'C15 H13 F3 N2 O'
_chemical_formula_iupac     'C15 H13 F3 N2 O'
_chemical_formula_weight     294.27
_chemical_melting_point     ?
_symmetry_cell_setting     monoclinic
_symmetry_space_group_name_H-M     'C 2/c'
_symmetry_space_group_name_Hall     '-C 2yc'
loop_
    _symmetry_equiv_pos_as_xyz
    'x, y, z'
    '-x, y, -z+1/2'
    'x+1/2, y+1/2, z'
    '-x+1/2, y+1/2, -z+1/2'
    '-x, -y, -z'
    'x, -y, z-1/2'
    '-x+1/2, -y+1/2, -z'
    'x+1/2, -y+1/2, z-1/2'
_cell_length_a     8.929(3)
_cell_length_b     11.443(4)
_cell_length_c     27.448(8)
_cell_angle_alpha     90.00
_cell_angle_beta     94.232(6)
_cell_angle_gamma     90.00
_cell_volume     2796.6(15)
_cell_formula_units_Z     8
_cell_measurement_reflns_used     1012
_cell_measurement_theta_min     2.90
_cell_measurement_theta_max     20.15
_cell_measurement_temperature     294(2)
_exptl_crystal_description     prism
_exptl_crystal_colour     colourless
_exptl_crystal_size_max     0.22
_exptl_crystal_size_mid     0.20
_exptl_crystal_size_min     0.16
_exptl_crystal_density_diffrn     1.398
_exptl_crystal_density_meas     ?
_exptl_crystal_density_method     'not measured'
_exptl_crystal_F_000     1216
_exptl_absorpt_coefficient_mu     0.116
_exptl_absorpt_correction_type     multi-scan
_exptl_absorpt_process_details     '(SADABS; Sheldrick, 1996)'
_exptl_absorpt_correction_T_min     0.9748
_exptl_absorpt_correction_T_max     0.9816
_exptl_special_details
;
;
_diffrn_ambient_temperature     294(2)
_diffrn_radiation_type     MoK\a
_diffrn_radiation_wavelength     0.71073
_diffrn_radiation_source     'fine-focus sealed tube'
_diffrn_radiation_monochromator     graphite
_diffrn_measurement_device_type     'Bruker SMART CCD area-detector'
_diffrn_measurement_method     '\f and \w'
_diffrn_detector_area_resol_mean     ?
_diffrn_reflns_number     7053
_diffrn_reflns_av_R_equivalents     0.0608
_diffrn_reflns_av_sigmaI/netI     0.0732
_diffrn_reflns_theta_min     1.49
_diffrn_reflns_theta_max     25.02
_diffrn_reflns_theta_full     25.02
_diffrn_measured_fraction_theta_max     0.999
_diffrn_measured_fraction_theta_full     0.999
_diffrn_reflns_limit_h_min     -10
_diffrn_reflns_limit_h_max     10
_diffrn_reflns_limit_k_min     -13
_diffrn_reflns_limit_k_max     8
_diffrn_reflns_limit_l_min     -32
_diffrn_reflns_limit_l_max     32
_diffrn_standards_number     .
_diffrn_standards_interval_count     .
_diffrn_standards_interval_time     .
_diffrn_standards_decay_%     .
_refine_special_details
;
 Refinement of F^2^ against ALL reflections.  The weighted R-factor wR and
 goodness of fit S are based on F^2^, conventional R-factors R are based
 on F, with F set to zero for negative F^2^. The threshold expression of
 F^2^ > 2sigma(F^2^) is used only for calculating R-factors(gt) etc. and is
 not relevant to the choice of reflections for refinement.  R-factors based
 on F^2^ are statistically about twice as large as those based on F, and R-
 factors based on ALL data will be even larger.
;
_reflns_number_total     2485
_reflns_number_gt     1098
_reflns_threshold_expression     I>2\s(I)
_refine_ls_structure_factor_coef     Fsqd
_refine_ls_matrix_type     full
_refine_ls_R_factor_all     0.1627
_refine_ls_R_factor_gt     0.0682
_refine_ls_wR_factor_gt     0.1625
_refine_ls_wR_factor_ref     0.2115
_refine_ls_goodness_of_fit_ref     1.018
_refine_ls_restrained_S_all     1.160
_refine_ls_number_reflns     2485
_refine_ls_number_parameters     223
_refine_ls_number_restraints     85
_refine_ls_hydrogen_treatment     mixed
_refine_ls_weighting_scheme     calc
_refine_ls_weighting_details
         'calc w=1/[\s^2^(Fo^2^)+(0.0738P)^2^+4.8514P] where P=(Fo^2^+2Fc^2^)/3'
_atom_sites_solution_hydrogens     geom
_atom_sites_solution_primary     direct
_atom_sites_solution_secondary     difmap
_refine_ls_shift/su_max     0.001
_refine_ls_shift/su_mean     0.000
_refine_diff_density_max     0.316
_refine_diff_density_min     -0.270
_refine_ls_extinction_method     'SHELXL97 (Sheldrick, 1997)'
_refine_ls_extinction_coef     0.0029(8)
_refine_ls_extinction_expression
                                  'Fc^*^=kFc[1+0.001xFc^2^\l^3^/sin(2\q)]^-1/4^'
loop_
    _atom_type_symbol
    _atom_type_description
    _atom_type_scat_dispersion_real
    _atom_type_scat_dispersion_imag
    _atom_type_scat_source
    'C' 'C' 0.0033 0.0016
                         'International Tables Vol C Tables 4.2.6.8 and 6.1.1.4'
    'H' 'H' 0.0000 0.0000
                         'International Tables Vol C Tables 4.2.6.8 and 6.1.1.4'
    'N' 'N' 0.0061 0.0033
                         'International Tables Vol C Tables 4.2.6.8 and 6.1.1.4'
    'O' 'O' 0.0106 0.0060
                         'International Tables Vol C Tables 4.2.6.8 and 6.1.1.4'
    'F' 'F' 0.0171 0.0103
                         'International Tables Vol C Tables 4.2.6.8 and 6.1.1.4'
_computing_data_collection     'SMART (Bruker, 1999)'
_computing_cell_refinement     'SAINT (Bruker, 1999)'
_computing_data_reduction     'SAINT (Bruker, 1999)'
_computing_structure_solution     'SHELXS97 (Sheldrick, 2008)'
_computing_structure_refinement     'SHELXL97 (Sheldrick, 2008)'
_computing_molecular_graphics     'SHELXTL (Sheldrick, 2008)'
_computing_publication_material     'SHELXTL (Sheldrick, 2008)'
loop_
    _atom_site_type_symbol
    _atom_site_label
    _atom_site_fract_x
    _atom_site_fract_y
    _atom_site_fract_z
    _atom_site_U_iso_or_equiv
    _atom_site_adp_type
    _atom_site_calc_flag
    _atom_site_refinement_flags
    _atom_site_occupancy
    _atom_site_disorder_assembly
    _atom_site_disorder_group
    F F1 1.1701(18) 0.1095(16) 0.2649(5) 0.144(5) Uani d PDU 0.429(9) A 1
    F F2 1.3627(15) 0.1988(12) 0.2422(6) 0.167(5) Uani d PDU 0.429(9) A 1
    F F3 1.274(2) 0.0347(12) 0.2066(5) 0.139(5) Uani d PDU 0.429(9) A 1
    F F1' 1.2515(15) 0.1731(11) 0.2699(3) 0.152(4) Uani d PDU 0.571(9) A 2
    F F2' 1.3577(10) 0.0982(12) 0.2113(4) 0.130(4) Uani d PDU 0.571(9) A 2
    F F3' 1.1498(13) 0.0330(10) 0.2327(5) 0.170(4) Uani d PDU 0.571(9) A 2
    O O1 1.0587(4) 0.0810(3) 0.05160(12) 0.0661(10) Uani d . 1 . .
    N N1 0.6764(5) 0.0930(3) 0.00974(15) 0.0601(11) Uani d . 1 . .
    N N2 0.8244(5) 0.0709(4) 0.01511(15) 0.0579(11) Uani d D 1 . .
    C C1 0.6214(5) 0.1615(4) 0.04183(19) 0.0547(13) Uani d . 1 . .
    C C2 0.4543(5) 0.1771(5) 0.0370(2) 0.0755(16) Uani d . 1 . .
    H H2A 0.4236 0.1960 0.0033 0.091 Uiso calc R 1 . .
    H H2B 0.4074 0.1035 0.0446 0.091 Uiso calc R 1 . .
    C C3 0.3977(7) 0.2691(7) 0.0689(3) 0.120(3) Uani d . 1 . .
    H H3A 0.4001 0.3431 0.0518 0.144 Uiso calc R 1 . .
    H H3B 0.2935 0.2522 0.0739 0.144 Uiso calc R 1 . .
    C C4 0.4780(7) 0.2826(7) 0.1160(3) 0.103(2) Uani d . 1 . .
    H H4A 0.4599 0.2141 0.1356 0.124 Uiso calc R 1 . .
    H H4B 0.4373 0.3496 0.1322 0.124 Uiso calc R 1 . .
    C C5 0.6424(6) 0.2986(5) 0.11490(19) 0.0708(16) Uani d . 1 . .
    H H5A 0.6891 0.2872 0.1476 0.085 Uiso calc R 1 . .
    H H5B 0.6622 0.3784 0.1053 0.085 Uiso calc R 1 . .
    C C6 0.7142(5) 0.2159(4) 0.08030(17) 0.0533(13) Uani d . 1 . .
    C C7 0.8642(5) 0.1920(4) 0.08449(15) 0.0480(12) Uani d . 1 . .
    C C8 0.9248(6) 0.1122(4) 0.05062(16) 0.0497(12) Uani d . 1 . .
    C C9 0.9705(5) 0.2428(4) 0.12244(17) 0.0539(13) Uani d . 1 . .
    C C10 0.9951(6) 0.3607(5) 0.1261(2) 0.0813(18) Uani d . 1 . .
    H H10 0.9450 0.4107 0.1036 0.098 Uiso calc R 1 . .
    C C11 1.0930(7) 0.4069(6) 0.1624(3) 0.111(3) Uani d . 1 . .
    H H11 1.1075 0.4872 0.1647 0.133 Uiso calc R 1 . .
    C C12 1.1682(7) 0.3337(8) 0.1950(3) 0.110(3) Uani d . 1 . .
    H H12 1.2339 0.3643 0.2196 0.133 Uiso calc R 1 . .
    C C13 1.1474(6) 0.2162(7) 0.1915(2) 0.083(2) Uani d . 1 A .
    C C14 1.0497(5) 0.1703(5) 0.15529(17) 0.0650(15) Uani d . 1 . .
    H H14 1.0369 0.0898 0.1530 0.078 Uiso calc R 1 . .
    C C15 1.2323(9) 0.1368(8) 0.2247(2) 0.114(3) Uani d DU 1 . .
    H H2 0.862(5) 0.023(4) -0.0072(14) 0.081(18) Uiso d D 1 . .
loop_
    _atom_site_aniso_label
    _atom_site_aniso_U_11
    _atom_site_aniso_U_22
    _atom_site_aniso_U_33
    _atom_site_aniso_U_12
    _atom_site_aniso_U_13
    _atom_site_aniso_U_23
    F1 0.165(9) 0.167(9) 0.102(7) 0.031(7) 0.032(7) 0.026(7)
    F2 0.139(8) 0.198(9) 0.157(8) 0.018(7) -0.044(7) 0.025(7)
    F3 0.150(9) 0.146(8) 0.118(7) 0.075(7) -0.004(7) 0.012(6)
    F1' 0.179(8) 0.207(8) 0.064(4) -0.003(7) -0.021(5) 0.006(5)
    F2' 0.102(5) 0.166(8) 0.123(6) 0.071(5) 0.011(5) 0.020(6)
    F3' 0.158(7) 0.185(7) 0.157(7) 0.032(6) -0.052(6) 0.061(6)
    O1 0.057(2) 0.068(2) 0.071(2) 0.0144(17) -0.0021(17) -0.0177(19)
    N1 0.059(3) 0.052(3) 0.068(3) 0.002(2) -0.004(2) -0.001(2)
    N2 0.058(3) 0.053(3) 0.061(3) 0.007(2) -0.005(2) -0.010(2)
    C1 0.053(3) 0.045(3) 0.065(3) 0.000(2) -0.004(3) 0.004(3)
    C2 0.054(3) 0.071(4) 0.099(4) 0.002(3) -0.004(3) 0.003(4)
    C3 0.059(4) 0.150(7) 0.147(7) 0.020(4) -0.005(4) -0.044(6)
    C4 0.068(4) 0.135(6) 0.109(5) 0.009(4) 0.021(4) -0.014(5)
    C5 0.065(3) 0.078(4) 0.070(3) 0.018(3) 0.002(3) -0.009(3)
    C6 0.059(3) 0.046(3) 0.055(3) 0.006(2) 0.004(2) 0.007(2)
    C7 0.056(3) 0.041(3) 0.047(3) 0.006(2) 0.001(2) 0.002(2)
    C8 0.055(3) 0.042(3) 0.051(3) 0.005(2) 0.000(3) -0.002(2)
    C9 0.056(3) 0.056(3) 0.049(3) 0.013(2) 0.000(2) -0.009(3)
    C10 0.076(4) 0.062(4) 0.102(5) 0.008(3) -0.020(3) -0.019(3)
    C11 0.091(5) 0.085(5) 0.152(7) 0.013(4) -0.026(5) -0.055(5)
    C12 0.074(4) 0.150(7) 0.104(5) 0.032(5) -0.020(4) -0.063(6)
    C13 0.064(4) 0.131(6) 0.051(3) 0.039(4) -0.009(3) -0.017(4)
    C14 0.069(3) 0.076(4) 0.049(3) 0.021(3) 0.002(3) -0.002(3)
    C15 0.102(6) 0.155(7) 0.080(5) 0.016(5) -0.025(4) -0.003(5)
_geom_special_details
;
 All esds (except the esd in the dihedral angle between two l.s. planes)
 are estimated using the full covariance matrix.  The cell esds are taken
 into account individually in the estimation of esds in distances, angles
 and torsion angles; correlations between esds in cell parameters are only
 used when they are defined by crystal symmetry.  An approximate (isotropic)
 treatment of cell esds is used for estimating esds involving l.s. planes.
;
loop_
    _geom_bond_atom_site_label_1
    _geom_bond_atom_site_label_2
    _geom_bond_site_symmetry_2
    _geom_bond_distance
    _geom_bond_publ_flag
    F1 C15 . 1.310(9) no
    F2 C15 . 1.416(9) no
    F3 C15 . 1.333(9) no
    F1' C15 . 1.308(8) no
    F2' C15 . 1.282(8) no
    F3' C15 . 1.423(9) no
    O1 C8 . 1.246(5) no
    N1 C1 . 1.302(6) no
    N1 N2 . 1.343(5) no
    N2 C8 . 1.360(6) no
    N2 H2 . 0.91(4) no
    C1 C6 . 1.435(6) no
    C1 C2 . 1.499(6) no
    C2 C3 . 1.481(8) no
    C2 H2A . 0.9700 no
    C2 H2B . 0.9700 no
    C3 C4 . 1.441(8) no
    C3 H3A . 0.9700 no
    C3 H3B . 0.9700 no
    C4 C5 . 1.482(7) no
    C4 H4A . 0.9700 no
    C4 H4B . 0.9700 no
    C5 C6 . 1.516(7) no
    C5 H5A . 0.9700 no
    C5 H5B . 0.9700 no
    C6 C7 . 1.363(6) no
    C7 C8 . 1.437(6) no
    C7 C9 . 1.476(6) no
    C9 C10 . 1.370(7) no
    C9 C14 . 1.381(6) no
    C10 C11 . 1.382(8) no
    C10 H10 . 0.9300 no
    C11 C12 . 1.364(9) no
    C11 H11 . 0.9300 no
    C12 C13 . 1.360(9) no
    C12 H12 . 0.9300 no
    C13 C14 . 1.377(7) no
    C13 C15 . 1.459(9) no
    C14 H14 . 0.9300 no
loop_
    _geom_angle_atom_site_label_1
    _geom_angle_atom_site_label_2
    _geom_angle_atom_site_label_3
    _geom_angle_site_symmetry_1
    _geom_angle_site_symmetry_3
    _geom_angle
    _geom_angle_publ_flag
    C1 N1 N2 . . 117.2(4) no
    N1 N2 C8 . . 127.2(4) no
    N1 N2 H2 . . 117(3) no
    C8 N2 H2 . . 116(3) no
    N1 C1 C6 . . 122.2(4) no
    N1 C1 C2 . . 115.8(5) no
    C6 C1 C2 . . 122.0(5) no
    C3 C2 C1 . . 114.4(5) no
    C3 C2 H2A . . 108.7 no
    C1 C2 H2A . . 108.7 no
    C3 C2 H2B . . 108.7 no
    C1 C2 H2B . . 108.7 no
    H2A C2 H2B . . 107.6 no
    C4 C3 C2 . . 115.9(6) no
    C4 C3 H3A . . 108.3 no
    C2 C3 H3A . . 108.3 no
    C4 C3 H3B . . 108.3 no
    C2 C3 H3B . . 108.3 no
    H3A C3 H3B . . 107.4 no
    C3 C4 C5 . . 115.0(6) no
    C3 C4 H4A . . 108.5 no
    C5 C4 H4A . . 108.5 no
    C3 C4 H4B . . 108.5 no
    C5 C4 H4B . . 108.5 no
    H4A C4 H4B . . 107.5 no
    C4 C5 C6 . . 113.7(5) no
    C4 C5 H5A . . 108.8 no
    C6 C5 H5A . . 108.8 no
    C4 C5 H5B . . 108.8 no
    C6 C5 H5B . . 108.8 no
    H5A C5 H5B . . 107.7 no
    C7 C6 C1 . . 119.0(4) no
    C7 C6 C5 . . 122.0(4) no
    C1 C6 C5 . . 118.9(4) no
    C6 C7 C8 . . 119.2(4) no
    C6 C7 C9 . . 123.9(4) no
    C8 C7 C9 . . 116.9(4) no
    O1 C8 N2 . . 119.7(4) no
    O1 C8 C7 . . 125.1(4) no
    N2 C8 C7 . . 115.2(4) no
    C10 C9 C14 . . 118.2(5) no
    C10 C9 C7 . . 122.0(5) no
    C14 C9 C7 . . 119.7(5) no
    C9 C10 C11 . . 121.2(6) no
    C9 C10 H10 . . 119.4 no
    C11 C10 H10 . . 119.4 no
    C12 C11 C10 . . 119.5(7) no
    C12 C11 H11 . . 120.2 no
    C10 C11 H11 . . 120.2 no
    C13 C12 C11 . . 120.2(6) no
    C13 C12 H12 . . 119.9 no
    C11 C12 H12 . . 119.9 no
    C12 C13 C14 . . 120.2(6) no
    C12 C13 C15 . . 120.6(7) no
    C14 C13 C15 . . 119.1(7) no
    C13 C14 C9 . . 120.6(6) no
    C13 C14 H14 . . 119.7 no
    C9 C14 H14 . . 119.7 no
    F2' C15 F1' . . 109.0(9) no
    F2' C15 F1 . . 126.4(9) no
    F1' C15 F1 . . 46.3(8) no
    F2' C15 F3 . . 47.0(8) no
    F1' C15 F3 . . 127.7(10) no
    F1 C15 F3 . . 104.7(12) no
    F2' C15 F2 . . 63.7(8) no
    F1' C15 F2 . . 58.2(8) no
    F1 C15 F2 . . 102.9(11) no
    F3 C15 F2 . . 108.7(12) no
    F2' C15 F3' . . 103.3(10) no
    F1' C15 F3' . . 98.7(10) no
    F1 C15 F3' . . 54.2(8) no
    F3 C15 F3' . . 59.2(9) no
    F2 C15 F3' . . 142.0(8) no
    F2' C15 C13 . . 117.3(7) no
    F1' C15 C13 . . 114.9(8) no
    F1 C15 C13 . . 116.2(9) no
    F3 C15 C13 . . 117.3(8) no
    F2 C15 C13 . . 106.0(8) no
    F3' C15 C13 . . 111.4(7) no
loop_
    _geom_torsion_atom_site_label_1
    _geom_torsion_atom_site_label_2
    _geom_torsion_atom_site_label_3
    _geom_torsion_atom_site_label_4
    _geom_torsion_site_symmetry_1
    _geom_torsion_site_symmetry_2
    _geom_torsion_site_symmetry_3
    _geom_torsion_site_symmetry_4
    _geom_torsion
    _geom_torsion_publ_flag
    C1 N1 N2 C8 . . . . 0.0(7) no
    N2 N1 C1 C6 . . . . 2.7(6) no
    N2 N1 C1 C2 . . . . -175.5(4) no
    N1 C1 C2 C3 . . . . -170.9(5) no
    C6 C1 C2 C3 . . . . 10.9(8) no
    C1 C2 C3 C4 . . . . -34.6(9) no
    C2 C3 C4 C5 . . . . 52.9(10) no
    C3 C4 C5 C6 . . . . -44.3(8) no
    N1 C1 C6 C7 . . . . -2.3(7) no
    C2 C1 C6 C7 . . . . 175.7(4) no
    N1 C1 C6 C5 . . . . 177.4(4) no
    C2 C1 C6 C5 . . . . -4.5(7) no
    C4 C5 C6 C7 . . . . -159.9(5) no
    C4 C5 C6 C1 . . . . 20.4(7) no
    C1 C6 C7 C8 . . . . -0.6(6) no
    C5 C6 C7 C8 . . . . 179.6(4) no
    C1 C6 C7 C9 . . . . 179.9(4) no
    C5 C6 C7 C9 . . . . 0.2(7) no
    N1 N2 C8 O1 . . . . 177.9(4) no
    N1 N2 C8 C7 . . . . -2.7(7) no
    C6 C7 C8 O1 . . . . -177.8(4) no
    C9 C7 C8 O1 . . . . 1.7(7) no
    C6 C7 C8 N2 . . . . 2.9(6) no
    C9 C7 C8 N2 . . . . -177.6(4) no
    C6 C7 C9 C10 . . . . -61.5(7) no
    C8 C7 C9 C10 . . . . 119.0(5) no
    C6 C7 C9 C14 . . . . 119.2(5) no
    C8 C7 C9 C14 . . . . -60.3(6) no
    C14 C9 C10 C11 . . . . -1.9(9) no
    C7 C9 C10 C11 . . . . 178.7(5) no
    C9 C10 C11 C12 . . . . 0.9(10) no
    C10 C11 C12 C13 . . . . 0.3(11) no
    C11 C12 C13 C14 . . . . -0.4(10) no
    C11 C12 C13 C15 . . . . 177.2(7) no
    C12 C13 C14 C9 . . . . -0.6(8) no
    C15 C13 C14 C9 . . . . -178.3(5) no
    C10 C9 C14 C13 . . . . 1.8(8) no
    C7 C9 C14 C13 . . . . -178.9(5) no
    C12 C13 C15 F2' . . . . -90.7(11) no
    C14 C13 C15 F2' . . . . 86.9(12) no
    C12 C13 C15 F1' . . . . 39.4(13) no
    C14 C13 C15 F1' . . . . -142.9(10) no
    C12 C13 C15 F1 . . . . 91.1(14) no
    C14 C13 C15 F1 . . . . -91.3(14) no
    C12 C13 C15 F3 . . . . -144.0(13) no
    C14 C13 C15 F3 . . . . 33.7(15) no
    C12 C13 C15 F2 . . . . -22.5(12) no
    C14 C13 C15 F2 . . . . 155.2(10) no
    C12 C13 C15 F3' . . . . 150.6(10) no
    C14 C13 C15 F3' . . . . -31.8(12) no
loop_
    _geom_hbond_atom_site_label_D
    _geom_hbond_atom_site_label_H
    _geom_hbond_atom_site_label_A
    _geom_hbond_site_symmetry_A
    _geom_hbond_distance_DH
    _geom_hbond_distance_HA
    _geom_hbond_distance_DA
    _geom_hbond_angle_DHA
    N2 H2 O1 5_755 0.91(4) 1.88(4) 2.783(5) 178(5)
    C12 H12 F3' 4_755 0.93 2.51 3.362 152
