# Supplementary material for: 4-[3-(Trifluoro­meth­yl)phen­yl]-5,6,7,8-tetra­hydro­cinnolin-3(2H)-one
Source: Acta Crystallogr Sect E Struct Rep Online. 2008 Jan 18;64(Pt 2):o464. doi: 10.1107/S1600536808000871 (PMC2960356; doi:10.1107/S1600536808000871)
Supplement: Supplementary file 2 [file e-64-0o464-Isup2.hkl]

# 
# h,k,l, Fc-squared, Fo-squared, sigma(Fo-squared) and status flag 
# 
data_I
_shelx_title ' 071206B in C2/c' 
_shelx_refln_list_code          4 
_shelx_F_calc_maximum      326.29 
_exptl_crystal_F_000      1216.00 
_reflns_d_resolution_high  0.8403 
 
loop_ 
 _symmetry_equiv_pos_as_xyz 
 'x, y, z' 
 '-x, y, -z+1/2' 
 'x+1/2, y+1/2, z' 
 '-x+1/2, y+1/2, -z+1/2' 
 '-x, -y, -z' 
 'x, -y, z-1/2' 
 '-x+1/2, -y+1/2, -z' 
 'x+1/2, -y+1/2, z-1/2' 
 
_cell_length_a     8.9286 
_cell_length_b    11.4427 
_cell_length_c    27.4476 
_cell_angle_alpha  90.000 
_cell_angle_beta   94.232 
_cell_angle_gamma  90.000 
 
_shelx_F_squared_multiplier     1.000 
 
loop_ 
 _refln_index_h 
 _refln_index_k 
 _refln_index_l 
 _refln_F_squared_calc 
 _refln_F_squared_meas 
 _refln_F_squared_sigma 
 _refln_observed_status 
   2   0   0      156.65      236.27     15.31 o 
   4   0   0     4352.11     4536.30     75.57 o 
   6   0   0      844.07      821.79     37.93 o 
   8   0   0       26.68       33.57     30.81 o 
  10   0   0       98.67       57.56     38.96 o 
   1   1   0     1695.78     1526.67     29.66 o 
   3   1   0       18.78       39.55      7.89 o 
   5   1   0       84.11       64.96     13.44 o 
   7   1   0      149.55      225.26     22.30 o 
   9   1   0      102.76       72.93     43.99 o 
   0   2   0    49139.45    50087.49    557.26 o 
   2   2   0     3093.64     2523.53     35.63 o 
   4   2   0        2.93       -8.67      8.74 o 
   6   2   0       45.64       16.85     24.15 o 
   8   2   0      395.82      372.47     34.16 o 
  10   2   0       11.06      -48.50     32.34 o 
   1   3   0      177.89      246.99     11.25 o 
   3   3   0      122.74      149.61     10.16 o 
   5   3   0      260.44      313.92     21.66 o 
   7   3   0        5.97      -10.28     20.52 o 
   9   3   0       10.03      -45.12     37.15 o 
   0   4   0     8981.30     8424.44    115.22 o 
   2   4   0      134.94      153.42     12.46 o 
   4   4   0       96.65       51.16     11.18 o 
   6   4   0       35.44       36.83     19.19 o 
   8   4   0      144.66      134.78     32.69 o 
  10   4   0        0.20        1.62     39.04 o 
   1   5   0      598.93      707.42     19.68 o 
   3   5   0      825.28      848.80     31.88 o 
   5   5   0       64.49       60.03     19.41 o 
   7   5   0      952.15     1004.78     40.77 o 
   9   5   0        9.18      -35.41     37.33 o 
   0   6   0     1434.59     1428.35     42.12 o 
   2   6   0       13.42      -11.49     12.09 o 
   4   6   0       32.54       10.93     15.89 o 
   6   6   0       29.14       -4.18     22.04 o 
   8   6   0      234.53      270.40     44.20 o 
   1   7   0     2261.49     2457.01     66.23 o 
   3   7   0       25.85       19.58     15.79 o 
   5   7   0       55.16       96.78     22.19 o 
   7   7   0      231.60      296.90     69.96 o 
   9   7   0        7.11       -7.51    122.38 o 
   0   8   0      791.15      924.50     84.57 o 
   2   8   0      183.08      166.46     35.13 o 
   4   8   0      426.09      539.86     36.93 o 
   6   8   0       79.08       47.44     25.22 o 
   8   8   0       15.08       14.63     47.11 o 
   1   9   0      193.90      341.53     32.58 o 
   3   9   0       23.09       -6.53     23.46 o 
   5   9   0      223.83      216.55     34.45 o 
   7   9   0        6.94      -22.83     38.68 o 
   0  10   0      342.92      503.52     73.57 o 
   2  10   0       71.58       53.28     29.74 o 
   4  10   0      329.44      363.70     37.71 o 
   6  10   0       18.34       -5.98     30.67 o 
   1  11   0        2.34      -24.02     37.34 o 
   3  11   0        4.06      -19.89     34.00 o 
   5  11   0        0.35      -13.53     57.00 o 
   0  12   0      102.74      106.82     61.66 o 
   2  12   0       43.20       51.19     61.66 o 
   4  12   0        4.34      -59.01     40.86 o 
   1  13   0       18.13      -12.50     50.67 o 
   3  13   0       49.18      105.10     55.01 o 
  -9   1   1       43.26       28.11     26.24 o 
  -7   1   1        1.95        1.65     15.92 o 
  -5   1   1     1386.90     1521.94     31.20 o 
  -3   1   1     1828.20     1771.48     26.51 o 
  -1   1   1    18886.20    18689.19    415.67 o 
   1   1   1       99.23      134.14     17.35 o 
   3   1   1     4754.62     5265.01     55.35 o 
   5   1   1     4041.73     4448.35     68.30 o 
   7   1   1        7.54       -3.98     17.33 o 
   9   1   1      118.36      120.17     26.23 o 
 -10   2   1      109.36       69.46     36.08 o 
  -8   2   1        4.00      -20.66     21.45 o 
  -6   2   1      520.77      588.79     24.55 o 
  -4   2   1      376.04      419.82     15.48 o 
  -2   2   1     2355.57     2112.44     31.59 o 
   0   2   1    21489.32    19663.31    187.13 o 
   2   2   1     7269.80     6635.83     64.70 o 
   4   2   1       11.55       11.50      8.25 o 
   6   2   1        1.47       -5.95     14.23 o 
   8   2   1       19.75       29.44     20.49 o 
  10   2   1        7.34       24.22     36.37 o 
  -9   3   1       13.60       -7.77     28.88 o 
  -7   3   1       33.15       66.93     24.63 o 
  -5   3   1     1250.37     1345.37     23.67 o 
  -3   3   1        1.27       -8.36      6.86 o 
  -1   3   1     9647.35     8845.33     81.47 o 
   1   3   1     1138.04     1160.62     19.14 o 
   3   3   1      149.51      201.02     11.47 o 
   5   3   1      838.07      738.68     27.57 o 
   7   3   1      493.73      474.16     34.95 o 
   9   3   1      182.68      234.02     59.32 o 
 -10   4   1        4.75      -15.67     37.75 o 
  -8   4   1      330.73      281.42     35.08 o 
  -6   4   1      225.62      262.92     40.91 o 
  -4   4   1      384.65      373.63     17.03 o 
  -2   4   1       18.57       62.14     11.63 o 
   0   4   1       11.67        7.07      7.89 o 
   2   4   1        0.00       -9.90      8.80 o 
   4   4   1      302.86      462.99     22.18 o 
   6   4   1      688.05      681.77     55.59 o 
   8   4   1      104.96       95.15     29.12 o 
  10   4   1        0.02        0.52     40.33 o 
  -9   5   1       12.09      -37.65     34.51 o 
  -7   5   1      461.40      519.24     37.66 o 
  -5   5   1      125.31      180.63     16.33 o 
  -3   5   1      672.68      454.36     18.30 o 
  -1   5   1        5.44        3.78      9.61 o 
   1   5   1      155.06      147.66     13.00 o 
   3   5   1      759.89      746.88     21.60 o 
   5   5   1      449.74      504.25     27.84 o 
   7   5   1      152.76      179.38     78.43 o 
   9   5   1        2.54        1.13     34.68 o 
  -8   6   1       77.33       75.45     35.76 o 
  -6   6   1       35.79        8.90     23.32 o 
  -4   6   1      173.68      224.97     33.38 o 
  -2   6   1       55.00       59.30     13.66 o 
   0   6   1      880.30      802.70     27.70 o 
   2   6   1      269.75      148.63     21.42 o 
   4   6   1      449.43      431.72     24.32 o 
   6   6   1      226.29      180.99     32.16 o 
   8   6   1      145.16      155.89     39.38 o 
  -9   7   1        4.78      -45.82     42.46 o 
  -7   7   1       91.02       66.04     34.22 o 
  -5   7   1      712.12      673.43     59.84 o 
  -3   7   1       77.87       64.50     16.90 o 
  -1   7   1       75.81      121.92     17.55 o 
   1   7   1       81.89       97.80     16.47 o 
   3   7   1      124.53      122.81     31.38 o 
   5   7   1      240.06      227.22     23.09 o 
   7   7   1      443.58      349.92     63.01 o 
   9   7   1        9.15      -14.21     40.08 o 
  -8   8   1        3.07      -26.98     37.14 o 
  -6   8   1       75.10       42.89     25.79 o 
  -4   8   1       63.14       24.75     23.94 o 
  -2   8   1        2.24        2.05     17.19 o 
   0   8   1        7.80       12.93     17.32 o 
   2   8   1       36.67       45.20     22.21 o 
   4   8   1      136.85       64.37     24.81 o 
   6   8   1      591.42      599.28     40.64 o 
   8   8   1       12.38       16.77     40.94 o 
  -7   9   1        8.59      -19.37     38.05 o 
  -5   9   1     1449.16     1389.84     49.12 o 
  -3   9   1      499.56      618.47     66.77 o 
  -1   9   1      212.41      202.44     27.37 o 
   1   9   1      468.74      491.96     35.42 o 
   3   9   1      115.49       85.05     27.45 o 
   5   9   1       85.25       52.33     28.96 o 
   7   9   1       17.95        5.31     58.06 o 
  -6  10   1        4.17       -1.64     30.63 o 
  -4  10   1      232.73      292.92     35.72 o 
  -2  10   1       67.96       74.84     34.94 o 
   0  10   1        8.80       31.59     34.33 o 
   2  10   1      136.31      107.00     31.31 o 
   4  10   1      256.65      133.47     40.41 o 
   6  10   1        1.26       -3.61     31.13 o 
  -5  11   1        0.81       -2.22     36.86 o 
  -3  11   1        0.08        3.33     39.09 o 
  -1  11   1        0.06      -50.15     33.43 o 
   1  11   1       58.61       41.38     39.26 o 
   3  11   1       75.00       20.19     38.26 o 
   5  11   1      160.13       91.00     50.96 o 
  -4  12   1       26.39      -23.14     45.46 o 
  -2  12   1       96.40       58.06     44.95 o 
   0  12   1        4.82       44.18     44.64 o 
   2  12   1       16.08       -8.89     42.79 o 
   4  12   1       63.50       82.31     47.75 o 
  -3  13   1        0.55       55.46     53.45 o 
  -1  13   1        2.96      -67.79     47.70 o 
   1  13   1       18.37       46.72     70.84 o 
   3  13   1        1.76       34.81     53.94 o 
 -10   0   2        8.14       46.96     40.89 o 
  -8   0   2      648.94      588.30     50.64 o 
  -6   0   2      167.58      240.96     74.45 o 
  -4   0   2     4168.74     4378.88     73.05 o 
  -2   0   2    34737.66    32781.97   1200.79 o 
   0   0   2     1154.35     1073.72     25.39 o 
   2   0   2     7717.61     7353.39     94.31 o 
   4   0   2      505.42      653.65     26.99 o 
   6   0   2       15.30       10.94     21.03 o 
   8   0   2      195.34      145.34     34.81 o 
  10   0   2       37.44      -18.70     59.00 o 
  -9   1   2        0.61        4.88     24.03 o 
  -7   1   2        1.70        9.82     16.43 o 
  -5   1   2       20.40       10.66     11.71 o 
  -3   1   2        3.28       19.96      7.26 o 
  -1   1   2     1125.16     1044.35     42.18 o 
   1   1   2     2576.29     2210.61     43.97 o 
   3   1   2       55.34       40.48      8.42 o 
   5   1   2      963.87      894.45     28.12 o 
   7   1   2      312.98      353.85     34.11 o 
   9   1   2      148.24      201.59     30.05 o 
 -10   2   2        0.39       -5.35     34.84 o 
  -8   2   2       31.89       41.08     24.46 o 
  -6   2   2      600.72      553.56     26.84 o 
  -4   2   2     5128.78     5105.04     55.93 o 
  -2   2   2       59.10       27.48     11.54 o 
   0   2   2       55.84       13.55      7.31 o 
   2   2   2      725.87      741.70     14.86 o 
   4   2   2     4007.74     4133.17     90.49 o 
   6   2   2       32.77       12.51     15.43 o 
   8   2   2      276.81      193.79     42.10 o 
  10   2   2       69.43       57.05     41.34 o 
  -9   3   2        6.00       43.81     30.91 o 
  -7   3   2      195.66      145.66     26.01 o 
  -5   3   2      115.23      121.63     12.13 o 
  -3   3   2        0.73      -14.67      9.78 o 
  -1   3   2     3054.92     2811.24     39.55 o 
   1   3   2      507.44      431.18     16.34 o 
   3   3   2      761.44      756.52     18.65 o 
   5   3   2      571.91      573.90     24.65 o 
   7   3   2        0.16      -17.21     20.42 o 
   9   3   2       20.87        3.49     30.61 o 
 -10   4   2        0.02      -51.53     51.85 o 
  -8   4   2       17.61       20.02     26.87 o 
  -6   4   2      171.26      195.52     26.84 o 
  -4   4   2       67.73       23.31      9.93 o 
  -2   4   2     1752.29     1732.52     29.00 o 
   0   4   2      442.54      536.90     14.76 o 
   2   4   2      191.07      259.50     18.95 o 
   4   4   2     2186.14     2461.47     33.60 o 
   6   4   2       32.53       67.08     21.33 o 
   8   4   2      179.31      123.51     46.03 o 
  10   4   2       47.52       87.32     82.68 o 
  -9   5   2        1.86        7.42     36.06 o 
  -7   5   2      134.96       81.50     23.80 o 
  -5   5   2       93.45       92.69     14.72 o 
  -3   5   2      117.07       73.62     14.76 o 
  -1   5   2     2453.77     2640.85     38.44 o 
   1   5   2     1690.71     1573.71     27.77 o 
   3   5   2      892.13      820.80     22.39 o 
   5   5   2      357.89      348.14     19.91 o 
   7   5   2      173.19      153.35     32.55 o 
   9   5   2       37.46       71.22     43.21 o 
  -8   6   2      336.93      358.50     46.28 o 
  -6   6   2        0.00        7.63     29.39 o 
  -4   6   2      204.89      217.58     20.42 o 
  -2   6   2     1052.41      903.03     24.57 o 
   0   6   2     2787.53     2540.36     48.33 o 
   2   6   2      120.81      111.19     14.75 o 
   4   6   2      119.13       54.17     19.93 o 
   6   6   2        1.10      -14.04     68.00 o 
   8   6   2       59.00       74.59     39.39 o 
  -9   7   2        1.70        4.35     41.75 o 
  -7   7   2        0.59       26.70     29.74 o 
  -5   7   2      274.94      316.17     32.61 o 
  -3   7   2       23.64       -2.96     14.37 o 
  -1   7   2      374.68      390.28     22.29 o 
   1   7   2      963.48      907.38     26.34 o 
   3   7   2      181.19      174.28     24.39 o 
   5   7   2       19.38       13.44     17.63 o 
   7   7   2        2.18       -7.76     31.93 o 
   9   7   2        2.08      -22.34     43.06 o 
  -8   8   2        0.13      -56.90     37.94 o 
  -6   8   2      143.84      122.09     27.98 o 
  -4   8   2      264.68      317.23     32.52 o 
  -2   8   2       61.59       14.54     17.23 o 
   0   8   2      566.81      612.38     27.61 o 
   2   8   2      202.95      166.02     28.55 o 
   4   8   2      235.17      240.47     30.03 o 
   6   8   2        0.19       -6.54     37.22 o 
   8   8   2        8.35       15.43     40.03 o 
  -7   9   2       70.14       17.79     64.41 o 
  -5   9   2     1776.65     1743.10     54.08 o 
  -3   9   2       81.54      121.54     26.75 o 
  -1   9   2       50.51        9.81     19.64 o 
   1   9   2      277.63      376.37     43.64 o 
   3   9   2      473.17      615.65     40.54 o 
   5   9   2        0.13        2.83     28.75 o 
   7   9   2       19.40       50.26     36.87 o 
  -6  10   2       33.67       50.33     31.74 o 
  -4  10   2        5.97       13.25     28.46 o 
  -2  10   2        0.15      -46.91     31.72 o 
   0  10   2      149.50      172.49     52.88 o 
   2  10   2       20.67      -10.88     27.79 o 
   4  10   2       14.67        8.63     28.91 o 
   6  10   2       28.29       54.61     36.93 o 
  -5  11   2       50.01       23.62     38.36 o 
  -3  11   2        1.58       13.97     37.94 o 
  -1  11   2        0.63      -31.61     35.86 o 
   1  11   2        0.12       24.78     39.53 o 
   3  11   2        3.18       -3.00     33.47 o 
   5  11   2      166.97      182.77     53.84 o 
  -4  12   2        4.00      -30.21     51.63 o 
  -2  12   2       10.74        7.94     59.35 o 
   0  12   2       74.73       76.09     48.26 o 
   2  12   2       17.32       64.78     48.62 o 
   4  12   2       98.64       54.58     47.22 o 
  -3  13   2       31.36       56.52     54.55 o 
  -1  13   2       11.42      -70.62     47.08 o 
   1  13   2        6.83      -19.17     50.28 o 
   3  13   2        0.94      -24.90     52.16 o 
  -9   1   3      102.42       69.70     23.63 o 
  -7   1   3       45.73       82.21     28.01 o 
  -5   1   3     2257.97     2351.94     43.05 o 
  -3   1   3     7019.69     6996.23     66.85 o 
  -1   1   3     7364.14     7368.42    206.40 o 
   1   1   3    18679.59    17996.95    351.15 o 
   3   1   3     2817.13     2481.04     40.31 o 
   5   1   3      485.31      497.95     20.46 o 
   7   1   3        0.19        5.49     17.53 o 
   9   1   3       19.99       20.22     25.25 o 
 -10   2   3        6.86      -30.51     35.14 o 
  -8   2   3      184.56      197.27     32.70 o 
  -6   2   3        5.93       -0.16     17.61 o 
  -4   2   3      345.03      288.20     16.85 o 
  -2   2   3       16.54       -1.24      8.23 o 
   0   2   3      493.05      235.09      8.56 o 
   2   2   3    15707.73    14934.97    146.83 o 
   4   2   3     3226.36     3702.18     40.88 o 
   6   2   3     1529.66     1467.43     35.98 o 
   8   2   3      441.28      439.73     59.92 o 
  10   2   3       31.48       20.48     37.88 o 
  -9   3   3       34.02       22.37     30.08 o 
  -7   3   3       19.84        2.48     20.29 o 
  -5   3   3      757.95      700.68     19.94 o 
  -3   3   3      175.93      112.12     14.20 o 
  -1   3   3    40503.57    40532.73    401.58 o 
   1   3   3      510.39      429.61     34.15 o 
   3   3   3       13.43        3.73      7.27 o 
   5   3   3      168.60      245.54     19.77 o 
   7   3   3      470.02      541.81     42.22 o 
   9   3   3       16.50       32.47     60.54 o 
 -10   4   3        0.17       18.09     36.45 o 
  -8   4   3       66.06       88.56     29.08 o 
  -6   4   3      766.66      740.84     30.89 o 
  -4   4   3      579.27      583.88     17.68 o 
  -2   4   3      253.03      293.77     30.46 o 
   0   4   3       16.97       16.80      8.68 o 
   2   4   3     1803.82     1817.45     27.90 o 
   4   4   3     2882.57     2866.40     37.09 o 
   6   4   3      177.12      216.24     26.24 o 
   8   4   3        0.00       20.15     31.80 o 
  10   4   3        2.17      -11.47     42.13 o 
  -9   5   3       89.54      105.85     41.41 o 
  -7   5   3       15.37       -8.47     21.68 o 
  -5   5   3      129.30       91.00     14.83 o 
  -3   5   3      670.17      778.10     23.33 o 
  -1   5   3      484.62      535.42     18.17 o 
   1   5   3       24.22       15.79      9.59 o 
   3   5   3      844.21      959.23     25.15 o 
   5   5   3      437.39      520.21     25.58 o 
   7   5   3      132.91      137.43     32.68 o 
   9   5   3        3.28      -28.98     35.43 o 
  -8   6   3       24.60       18.23     33.54 o 
  -6   6   3        9.54       23.02     19.33 o 
  -4   6   3       65.77       97.22     17.77 o 
  -2   6   3       23.45        8.00     12.80 o 
   0   6   3       12.38       41.50     11.96 o 
   2   6   3      651.71      669.89     21.49 o 
   4   6   3      820.93      806.92     31.68 o 
   6   6   3       53.36       57.05     26.53 o 
   8   6   3        2.16        5.08     36.41 o 
  -9   7   3       45.89       43.57     42.56 o 
  -7   7   3        0.95      -24.39     26.76 o 
  -5   7   3      110.40      157.67     23.98 o 
  -3   7   3      267.79      255.69     22.45 o 
  -1   7   3     1249.26     1276.93     30.99 o 
   1   7   3      471.22      565.71     24.37 o 
   3   7   3      231.15      369.41     36.04 o 
   5   7   3        2.46        9.47     29.26 o 
   7   7   3       25.84      -16.88     41.34 o 
  -8   8   3       84.31      134.90     44.03 o 
  -6   8   3      313.97      299.52     53.41 o 
  -4   8   3       56.30       39.24     19.45 o 
  -2   8   3      335.85      365.14     32.24 o 
   0   8   3      221.92      185.60     19.94 o 
   2   8   3       38.13       11.32     23.62 o 
   4   8   3      653.14      757.33     42.99 o 
   6   8   3        3.75       13.92     29.40 o 
   8   8   3       17.96       56.82     40.37 o 
  -7   9   3        9.51      -22.26     36.04 o 
  -5   9   3      406.90      374.76     39.68 o 
  -3   9   3      165.32      149.80     37.99 o 
  -1   9   3      111.12      120.96     33.43 o 
   1   9   3       49.70       94.62     26.18 o 
   3   9   3      163.40       88.53     27.33 o 
   5   9   3       13.58      -51.16     42.18 o 
   7   9   3       36.20       -8.14     39.84 o 
  -6  10   3      100.88       77.32     33.99 o 
  -4  10   3       18.95      -24.79     29.07 o 
  -2  10   3       36.34       14.88     33.94 o 
   0  10   3      253.15      312.05     40.06 o 
   2  10   3      130.68      142.98     36.48 o 
   4  10   3       47.22       16.54     30.85 o 
   6  10   3        1.99      -21.39     35.53 o 
  -5  11   3        4.45      -40.57     41.26 o 
  -3  11   3        0.00      -57.28     38.19 o 
  -1  11   3       36.91       38.13     37.05 o 
   1  11   3       20.37      -21.45     36.35 o 
   3  11   3       34.38       -8.13     31.66 o 
   5  11   3      420.25      448.32     60.34 o 
  -4  12   3       24.36       -5.52     43.79 o 
  -2  12   3       14.49       23.61     45.19 o 
   0  12   3       26.38       57.52     65.34 o 
   2  12   3       52.63       83.88     46.90 o 
   4  12   3      171.82      177.60     83.53 o 
  -3  13   3        1.12       15.00     52.75 o 
  -1  13   3       20.10        9.41     50.92 o 
   1  13   3        8.68       -2.65     50.12 o 
 -10   0   4        7.87       -9.44     38.76 o 
  -8   0   4      660.99      711.29     49.23 o 
  -6   0   4       38.05       36.90     21.33 o 
  -4   0   4     7220.27     7593.28     82.65 o 
  -2   0   4   106463.11   112285.57   1787.13 o 
   0   0   4     6967.25     7151.66    130.19 o 
   2   0   4     9983.71     9866.56    123.06 o 
   4   0   4      749.52      754.88     48.58 o 
   6   0   4       57.74       44.89     25.24 o 
   8   0   4       95.72      155.72     38.02 o 
  10   0   4       53.15       89.50     44.17 o 
  -9   1   4        0.26      -25.17     24.63 o 
  -7   1   4        1.55        0.45     16.51 o 
  -5   1   4      930.90      997.14     19.99 o 
  -3   1   4      544.16      607.43     13.04 o 
  -1   1   4     2309.77     1797.51     22.41 o 
   1   1   4     8296.35     7814.57     97.13 o 
   3   1   4      545.35      569.45     16.74 o 
   5   1   4      530.93      603.07     24.15 o 
   7   1   4      160.21      110.87     21.93 o 
   9   1   4       24.06       23.32     28.67 o 
 -10   2   4        6.16       -1.37     34.24 o 
  -8   2   4      160.12      145.88     29.32 o 
  -6   2   4      873.45      914.53     34.39 o 
  -4   2   4      742.51      726.21     18.46 o 
  -2   2   4     7968.68     7856.98    150.32 o 
   0   2   4    32072.03    31089.55    292.75 o 
   2   2   4     2249.06     2056.53     27.08 o 
   4   2   4      259.08      282.48     21.14 o 
   6   2   4      829.48      822.48     28.37 o 
   8   2   4      231.86      275.68     32.29 o 
  10   2   4        0.60       23.02     34.68 o 
  -9   3   4        7.69      -14.37     28.39 o 
  -7   3   4       14.71       30.69     20.91 o 
  -5   3   4      463.86      384.59     30.42 o 
  -3   3   4       47.66       24.58     11.88 o 
  -1   3   4    14621.25    14530.25    196.61 o 
   1   3   4     3961.24     3783.18     64.42 o 
   3   3   4     8673.16     8447.53     82.35 o 
   5   3   4      136.90      214.77     17.58 o 
   7   3   4      713.01      727.64     55.51 o 
   9   3   4      144.38      200.43     42.88 o 
 -10   4   4        0.76      -50.70     33.80 o 
  -8   4   4       14.09       -4.37     25.15 o 
  -6   4   4      376.17      327.72     27.79 o 
  -4   4   4      105.46      146.73     14.48 o 
  -2   4   4        4.54       19.75     12.15 o 
   0   4   4     8978.19     7941.74     89.18 o 
   2   4   4     2641.30     2528.92     38.34 o 
   4   4   4       40.40       87.89     11.77 o 
   6   4   4      672.33      683.67     42.52 o 
   8   4   4      108.50      104.75     42.41 o 
  -9   5   4        0.80      -52.90     35.26 o 
  -7   5   4       22.72       43.62     23.10 o 
  -5   5   4        4.10        0.23     12.27 o 
  -3   5   4      853.59     1049.13     30.71 o 
  -1   5   4    11356.13    11756.09    130.00 o 
   1   5   4     1207.06     1042.06     20.59 o 
   3   5   4      120.47       72.32     14.28 o 
   5   5   4      181.89      177.75     22.73 o 
   7   5   4      159.17      172.30     38.24 o 
   9   5   4       17.88      -51.76     39.24 o 
  -8   6   4        0.26      -47.37     31.58 o 
  -6   6   4     1415.24     1308.33     36.67 o 
  -4   6   4       86.10       99.48     22.86 o 
  -2   6   4       43.27       65.20     14.23 o 
   0   6   4      142.15      199.02     17.01 o 
   2   6   4      837.16      898.16     22.11 o 
   4   6   4      329.53      266.75     20.75 o 
   6   6   4        0.01       -5.56     26.84 o 
   8   6   4      396.52      572.40     57.11 o 
  -9   7   4        0.78       16.37     40.80 o 
  -7   7   4      174.80      115.89     33.24 o 
  -5   7   4      167.68      136.85     22.47 o 
  -3   7   4      164.82      151.17     19.45 o 
  -1   7   4     1221.58     1495.98     33.45 o 
   1   7   4        9.97       21.51     15.10 o 
   3   7   4      881.15     1038.30     51.55 o 
   5   7   4      573.76      720.97     39.79 o 
   7   7   4       23.16        7.64     31.40 o 
  -8   8   4       46.82      118.13     41.16 o 
  -6   8   4      275.25      322.09     40.62 o 
  -4   8   4      422.42      400.64     28.63 o 
  -2   8   4      113.14      115.96     20.30 o 
   0   8   4      261.98      187.26     24.83 o 
   2   8   4      108.71       74.02     26.43 o 
   4   8   4       69.37       44.93     25.76 o 
   6   8   4        9.57       -4.27     50.04 o 
   8   8   4        6.42      -13.63     58.11 o 
  -7   9   4       59.45       57.82     60.59 o 
  -5   9   4      150.83      125.05     33.68 o 
  -3   9   4       31.96        2.89     23.56 o 
  -1   9   4       30.06       56.11     27.82 o 
   1   9   4      109.95      189.60     28.89 o 
   3   9   4       16.13       -4.66     27.17 o 
   5   9   4        7.21        7.60     26.35 o 
   7   9   4        2.59      -42.88     51.23 o 
  -6  10   4      143.80      152.38     34.65 o 
  -4  10   4        3.50      -39.64     29.93 o 
  -2  10   4        2.09      -22.76     33.40 o 
   0  10   4       28.72      -15.99     28.06 o 
   2  10   4      406.13      527.96     42.82 o 
   4  10   4      327.28      394.05     72.86 o 
   6  10   4       13.02       92.77     42.80 o 
  -5  11   4        1.28      -18.66     88.40 o 
  -3  11   4       30.72       50.32     38.20 o 
  -1  11   4        8.27      -23.72     33.71 o 
   1  11   4       95.94       12.24     37.36 o 
   3  11   4       23.25        4.23     35.40 o 
   5  11   4      208.75      193.96     74.80 o 
  -4  12   4        0.06      -55.28     41.30 o 
  -2  12   4        1.80      -10.83     95.46 o 
   0  12   4       83.35       16.28     40.46 o 
   2  12   4      123.14      108.96     50.18 o 
   4  12   4       95.98      130.70     45.71 o 
  -1  13   4        3.80      -10.41     48.59 o 
   1  13   4        0.18      -20.09     48.23 o 
  -9   1   5      332.23      369.15     32.28 o 
  -7   1   5       13.58       -3.86     16.28 o 
  -5   1   5      547.07      493.80     15.53 o 
  -3   1   5     1403.97     1217.48     31.00 o 
  -1   1   5    44191.87    45372.35    357.19 o 
   1   1   5      158.60      143.34      6.34 o 
   3   1   5      325.12      323.96     13.39 o 
   5   1   5      170.20      189.14     17.86 o 
   7   1   5        0.21       10.41     17.27 o 
   9   1   5       47.89       67.04     37.87 o 
 -10   2   5       15.41       -1.51     33.89 o 
  -8   2   5       23.91       -7.29     23.87 o 
  -6   2   5      135.66      173.82     22.51 o 
  -4   2   5      379.35      431.39     20.82 o 
  -2   2   5      202.46      150.12     12.90 o 
   0   2   5    94884.01   102605.95   1707.54 o 
   2   2   5      577.48      488.26     16.95 o 
   4   2   5      838.84      784.22     18.24 o 
   6   2   5      326.13      406.50     26.01 o 
   8   2   5        2.11      -22.37     21.53 o 
  10   2   5        2.93      -32.02     39.36 o 
  -9   3   5       23.05      -19.72     27.69 o 
  -7   3   5        5.33        1.79     19.76 o 
  -5   3   5      934.16      817.29     22.74 o 
  -3   3   5      123.63       79.30     13.09 o 
  -1   3   5    15194.53    15781.49    201.68 o 
   1   3   5       11.19       26.21     12.68 o 
   3   3   5        6.81        6.67      8.85 o 
   5   3   5      611.34      570.91     23.14 o 
   7   3   5     1607.39     1538.22     48.61 o 
   9   3   5       94.03       18.29     36.09 o 
 -10   4   5        0.39        7.00     35.51 o 
  -8   4   5      120.93       76.61     30.92 o 
  -6   4   5     1158.08     1096.97     31.30 o 
  -4   4   5      587.40      621.59     32.23 o 
  -2   4   5     5787.51     5718.35    163.69 o 
   0   4   5      425.54      440.44     15.57 o 
   2   4   5      148.91      301.93     45.34 o 
   4   4   5        0.43      -11.99     13.48 o 
   6   4   5      147.45      151.72     24.46 o 
   8   4   5      585.54      678.70     57.28 o 
  -9   5   5       41.30        7.06     32.82 o 
  -7   5   5       68.91       60.62     23.14 o 
  -5   5   5       33.07       61.68     13.22 o 
  -3   5   5      570.48      618.70     25.04 o 
  -1   5   5     3382.62     3041.77     48.95 o 
   1   5   5      918.78      953.14     35.64 o 
   3   5   5        0.00        3.62     11.81 o 
   5   5   5       81.46       93.14     21.91 o 
   7   5   5        1.95       19.65     30.18 o 
   9   5   5        1.02       48.92     41.27 o 
  -8   6   5       14.04       23.39     30.87 o 
  -6   6   5     1339.20     1159.07     34.85 o 
  -4   6   5       23.90       21.18     17.11 o 
  -2   6   5     1186.43      890.96     29.61 o 
   0   6   5       42.49       75.89     13.13 o 
   2   6   5       69.29       50.48     22.84 o 
   4   6   5      116.68      143.98     18.22 o 
   6   6   5      123.11      128.29     38.99 o 
   8   6   5       93.96      104.15     54.61 o 
  -9   7   5       11.92       21.72     44.31 o 
  -7   7   5       87.24      179.35     35.48 o 
  -5   7   5      581.39      648.04     44.16 o 
  -3   7   5      133.12      139.07     19.19 o 
  -1   7   5     1855.64     1505.07     33.54 o 
   1   7   5       17.87        2.15     18.16 o 
   3   7   5      135.65      190.23     46.89 o 
   5   7   5       17.87       31.93     21.50 o 
   7   7   5      268.72      314.97     76.31 o 
  -8   8   5      197.79      256.70     56.12 o 
  -6   8   5       10.05      -28.72     25.56 o 
  -4   8   5       14.43       66.08     20.54 o 
  -2   8   5        9.09       18.57     18.24 o 
   0   8   5      376.37      354.92     30.48 o 
   2   8   5       65.33      123.73     25.95 o 
   4   8   5       33.42       -8.00     26.35 o 
   6   8   5       44.91       52.30     35.04 o 
   8   8   5        7.24       65.08     43.84 o 
  -7   9   5      213.64      213.37     52.75 o 
  -5   9   5      101.55      103.09     33.19 o 
  -3   9   5       40.32       19.26     21.05 o 
  -1   9   5      260.94      307.01     53.44 o 
   1   9   5      163.04      246.36     31.42 o 
   3   9   5      254.93      172.55     30.14 o 
   5   9   5       25.39       -1.32     25.93 o 
   7   9   5        6.51       14.77     39.81 o 
  -6  10   5       11.85      -23.75     44.93 o 
  -4  10   5       51.82       17.02     32.86 o 
  -2  10   5       10.92       -1.77     32.29 o 
   0  10   5       85.24      103.02     30.13 o 
   2  10   5        1.52       -2.82     28.73 o 
   4  10   5       67.20      123.42     35.36 o 
   6  10   5        2.58       43.32     40.33 o 
  -5  11   5        1.65       18.96     44.36 o 
  -3  11   5        0.06      -43.76     37.20 o 
  -1  11   5        0.03       20.19     37.56 o 
   1  11   5      706.59      686.66     50.68 o 
   3  11   5       10.83       -3.23     35.19 o 
   5  11   5      199.29       92.70     59.23 o 
  -4  12   5       13.95      -18.90     43.34 o 
  -2  12   5       21.57       35.74     62.99 o 
   0  12   5       16.69      104.92     49.07 o 
   2  12   5      123.04      165.05     51.37 o 
   4  12   5      156.27      136.59     43.78 o 
  -1  13   5        0.27      -14.73     45.47 o 
   1  13   5       84.41       19.80     47.80 o 
 -10   0   6       31.21      -61.48     70.62 o 
  -8   0   6       51.82       30.93     29.77 o 
  -6   0   6     1511.61     1492.61     46.97 o 
  -4   0   6       25.49       41.42     15.85 o 
  -2   0   6     1379.73     1539.31     33.62 o 
   0   0   6     5887.10     7100.79    110.92 o 
   2   0   6     2214.35     2074.46     31.63 o 
   4   0   6       39.94       46.76     16.85 o 
   6   0   6      129.02      131.94     28.16 o 
   8   0   6      891.61     1012.12     53.53 o 
  10   0   6       83.62      141.93     47.49 o 
  -9   1   6       45.43       54.50     25.35 o 
  -7   1   6        1.11       43.07     16.52 o 
  -5   1   6     1322.12     1203.12     24.40 o 
  -3   1   6     1631.02     1636.18     22.09 o 
  -1   1   6     3605.29     3541.11     39.29 o 
   1   1   6     4027.72     3901.33     37.41 o 
   3   1   6      625.00      601.92     14.89 o 
   5   1   6      192.89      172.07     19.27 o 
   7   1   6       10.66      -17.30     17.66 o 
   9   1   6       18.80       -2.30     26.80 o 
 -10   2   6        1.65      -33.04     50.97 o 
  -8   2   6        5.31        2.23     24.57 o 
  -6   2   6        6.56      -29.35     26.14 o 
  -4   2   6       84.39       71.79     10.59 o 
  -2   2   6     4258.96     4183.56     55.38 o 
   0   2   6    11341.94    11229.00    115.16 o 
   2   2   6     1834.00     2016.45     27.85 o 
   4   2   6     1001.13     1071.66     21.51 o 
   6   2   6       31.46        6.29     18.73 o 
   8   2   6      173.89      246.07     30.35 o 
  10   2   6       80.89       91.49     45.15 o 
  -9   3   6       12.19       18.35     27.84 o 
  -7   3   6       10.03       -5.97     20.88 o 
  -5   3   6      433.00      437.12     19.73 o 
  -3   3   6      342.12      377.86     18.90 o 
  -1   3   6     6984.32     6766.56     78.86 o 
   1   3   6     3900.73     4151.67     71.28 o 
   3   3   6      467.98      485.72     17.61 o 
   5   3   6      272.18      381.82     33.93 o 
   7   3   6      132.50      124.69     28.52 o 
   9   3   6        1.49       75.22     67.60 o 
 -10   4   6        5.03        1.69     55.32 o 
  -8   4   6      136.79      112.00     50.06 o 
  -6   4   6       24.63       44.53     25.11 o 
  -4   4   6      562.73      496.95     23.02 o 
  -2   4   6      187.14      186.07     16.91 o 
   0   4   6     2465.40     2598.25     38.63 o 
   2   4   6      577.32      426.40     60.11 o 
   4   4   6       32.05       -0.02     10.69 o 
   6   4   6      177.25      227.93     32.81 o 
   8   4   6       75.02       42.59     36.48 o 
  -9   5   6        5.68       -9.32     43.01 o 
  -7   5   6       69.87       97.57     24.78 o 
  -5   5   6      350.32      444.65     40.65 o 
  -3   5   6      403.48      387.99     25.30 o 
  -1   5   6      136.49      146.74     20.93 o 
   1   5   6      577.23      531.57     29.67 o 
   3   5   6       70.71       81.10     13.51 o 
   5   5   6        0.13       -2.75     17.22 o 
   7   5   6      662.56      785.01     56.43 o 
   9   5   6        0.37       19.99     42.01 o 
  -8   6   6       90.44       75.25     30.26 o 
  -6   6   6     1868.94     1684.39     40.65 o 
  -4   6   6      260.41      257.60     37.65 o 
  -2   6   6     2314.68     2244.46     66.06 o 
   0   6   6      229.52      186.24     25.52 o 
   2   6   6      453.87      411.02     28.25 o 
   4   6   6     2072.33     1988.81     45.13 o 
   6   6   6      153.47      153.39     33.12 o 
   8   6   6       79.54       92.18     39.38 o 
  -9   7   6       15.72       95.12     45.30 o 
  -7   7   6        4.39       25.42     29.63 o 
  -5   7   6      699.16      845.69     31.68 o 
  -3   7   6       74.82       58.20     17.03 o 
  -1   7   6      107.17      109.80     31.39 o 
   1   7   6      156.17      172.31     26.48 o 
   3   7   6     1323.15      978.48     36.75 o 
   5   7   6       21.53        3.66     20.96 o 
   7   7   6      101.44      128.04     39.50 o 
  -8   8   6      113.73      172.65     44.97 o 
  -6   8   6      123.09      149.66     28.23 o 
  -4   8   6      138.00      199.22     24.52 o 
  -2   8   6        1.78       21.42     18.20 o 
   0   8   6       10.43        8.89     24.88 o 
   2   8   6       23.89        3.50     21.49 o 
   4   8   6        9.07      -36.32     24.21 o 
   6   8   6       34.69       28.24     33.09 o 
   8   8   6        3.81       -3.22     59.57 o 
  -7   9   6        7.78       70.30     40.69 o 
  -5   9   6       13.77      -44.24     34.63 o 
  -3   9   6        6.01        2.71     20.74 o 
  -1   9   6       19.15       27.32     29.69 o 
   1   9   6      179.68      242.88     31.60 o 
   3   9   6        0.91      -12.42     25.91 o 
   5   9   6      172.64      112.99     43.66 o 
   7   9   6        2.79      -57.80     43.83 o 
  -6  10   6        1.24       74.18     49.06 o 
  -4  10   6       27.21       13.80     34.91 o 
  -2  10   6       70.17       59.04     44.94 o 
   0  10   6       37.21       20.19     28.29 o 
   2  10   6       91.50       68.02     39.50 o 
   4  10   6       58.93      112.29     35.07 o 
   6  10   6       13.01      -48.65     35.80 o 
  -5  11   6        2.57      -17.75     40.17 o 
  -3  11   6      182.02      137.00     45.31 o 
  -1  11   6       88.97       40.26     37.26 o 
   1  11   6       16.77       79.32     34.25 o 
   3  11   6       38.99       59.98     36.15 o 
   5  11   6       38.99      113.25     42.82 o 
  -4  12   6        6.96       20.95     43.43 o 
  -2  12   6       18.88       79.63     43.19 o 
   0  12   6      232.73      239.30    130.12 o 
   2  12   6      154.23      269.30     56.21 o 
   4  12   6       28.10       51.34     43.83 o 
  -1  13   6       16.70       -0.01     80.15 o 
   1  13   6       15.07      -55.24     46.00 o 
  -9   1   7       33.10       46.02     43.92 o 
  -7   1   7       15.45       16.24     16.71 o 
  -5   1   7      902.34      845.98     19.50 o 
  -3   1   7      619.04      658.58     17.52 o 
  -1   1   7     5577.34     5696.71     58.00 o 
   1   1   7      292.24      218.97      9.17 o 
   3   1   7     2183.69     2464.65     27.52 o 
   5   1   7      536.22      493.51     25.06 o 
   7   1   7      150.04       69.72     21.19 o 
   9   1   7       94.05       64.01     27.73 o 
 -10   2   7        8.51      -12.42     51.53 o 
  -8   2   7      256.58      285.96     32.85 o 
  -6   2   7       22.67       26.94     17.23 o 
  -4   2   7      100.83      103.05     11.95 o 
  -2   2   7     4342.57     4131.18     56.20 o 
   0   2   7    10397.39     9853.94    121.49 o 
   2   2   7    14897.74    15254.24    130.99 o 
   4   2   7       94.16      124.31     12.06 o 
   6   2   7        0.60       -5.65     16.98 o 
   8   2   7       19.32       21.73     23.15 o 
  10   2   7       39.15      111.16     48.30 o 
  -9   3   7       71.35       37.29     46.80 o 
  -7   3   7        3.54      -30.36     20.24 o 
  -5   3   7      634.47      739.51     26.06 o 
  -3   3   7        7.02       -3.39     11.28 o 
  -1   3   7     8532.96     8699.99    363.37 o 
   1   3   7     2926.99     2793.55     85.99 o 
   3   3   7     6989.90     7253.89     74.55 o 
   5   3   7       80.29       50.30     14.45 o 
   7   3   7     1350.01     1293.94     50.54 o 
   9   3   7       14.39        8.03     36.64 o 
 -10   4   7        0.01       22.27     56.80 o 
  -8   4   7       11.69      -10.61     25.21 o 
  -6   4   7        0.20      -33.16     22.11 o 
  -4   4   7     1132.73     1345.54     34.82 o 
  -2   4   7      772.94      691.76     28.61 o 
   0   4   7       31.00        6.83      8.99 o 
   2   4   7     3160.29     3372.75    113.69 o 
   4   4   7      263.54      402.10     20.64 o 
   6   4   7        9.35      -25.41     24.15 o 
   8   4   7      407.60      321.58     45.44 o 
  -9   5   7       15.98      -41.40     49.39 o 
  -7   5   7      218.54      262.04     30.76 o 
  -5   5   7        5.05      -13.73     14.05 o 
  -3   5   7      363.39      424.45     26.62 o 
  -1   5   7     3654.52     3190.87    103.56 o 
   1   5   7      239.09      311.95     43.31 o 
   3   5   7      649.61      631.34     25.55 o 
   5   5   7        0.09      -18.17     19.14 o 
   7   5   7       66.22       57.21     33.61 o 
   9   5   7        2.47       23.78     42.16 o 
  -8   6   7        1.54       11.31     29.27 o 
  -6   6   7      263.50      283.25     25.09 o 
  -4   6   7        4.20      -12.88     18.94 o 
  -2   6   7      479.28      369.92     25.47 o 
   0   6   7        7.04       10.20     13.11 o 
   2   6   7     1388.16     1265.64     47.90 o 
   4   6   7       32.16       65.64     17.43 o 
   6   6   7        0.20      -37.59     25.06 o 
   8   6   7        0.00        4.96     39.52 o 
  -7   7   7       17.36      -29.27     30.01 o 
  -5   7   7      561.24      668.69     34.17 o 
  -3   7   7       74.76       58.83     22.59 o 
  -1   7   7      866.23      757.36     29.02 o 
   1   7   7       11.33       -9.47     18.71 o 
   3   7   7      104.10      115.99     23.85 o 
   5   7   7      188.47      168.80     26.89 o 
   7   7   7      141.30      217.67     42.17 o 
  -8   8   7       42.90       29.13     40.85 o 
  -6   8   7      236.56      183.56     41.06 o 
  -4   8   7       12.82        6.08     19.48 o 
  -2   8   7        2.26       22.91     18.57 o 
   0   8   7       27.13        9.67     21.10 o 
   2   8   7       90.04      178.43     27.46 o 
   4   8   7      123.02      127.64     29.03 o 
   6   8   7       24.93      -29.19     32.21 o 
   8   8   7       11.15      -60.92     40.62 o 
  -7   9   7       75.16       50.23     36.99 o 
  -5   9   7       19.90       57.26     32.26 o 
  -3   9   7       12.77      -15.15     23.62 o 
  -1   9   7      323.64      545.85     37.37 o 
   1   9   7      317.53      171.75     33.21 o 
   3   9   7       32.87       47.70     29.55 o 
   5   9   7       47.26       52.09     28.23 o 
   7   9   7       31.71       13.98     58.20 o 
  -6  10   7        8.84       20.84     46.23 o 
  -4  10   7       44.01       -9.36     32.98 o 
  -2  10   7        2.27      -17.31     26.20 o 
   0  10   7      177.94      291.22     40.78 o 
   2  10   7        3.85        1.45     29.08 o 
   4  10   7       34.37      -13.93     38.06 o 
   6  10   7        0.50      -36.66     51.10 o 
  -5  11   7       59.56       15.18     57.89 o 
  -3  11   7        0.04      -14.20     55.89 o 
  -1  11   7        0.61       -2.12     37.64 o 
   1  11   7      309.09      352.91     43.36 o 
   3  11   7        9.04        5.12     34.25 o 
   5  11   7        9.82        1.75     34.42 o 
  -4  12   7       20.79      -29.99     42.51 o 
  -2  12   7      126.26      111.53     46.11 o 
   0  12   7        0.03        0.54     44.08 o 
   2  12   7      174.91      305.24     55.33 o 
   4  12   7        0.05      -14.80     40.52 o 
  -1  13   7        0.10       -0.93     51.03 o 
   1  13   7       30.58       22.88     49.26 o 
 -10   0   8       42.58       12.33     75.50 o 
  -8   0   8      108.20      137.37     31.18 o 
  -6   0   8      961.87      868.82     35.73 o 
  -4   0   8     7589.80     7338.73     93.94 o 
  -2   0   8     4648.55     4736.29     74.88 o 
   0   0   8      898.90     1044.75     28.19 o 
   2   0   8     3721.99     4335.86     93.57 o 
   4   0   8      111.15       72.97     12.56 o 
   6   0   8     4623.09     4585.15     95.49 o 
   8   0   8       17.47        7.58     31.36 o 
  10   0   8        1.22      -30.68     44.29 o 
  -9   1   8       43.07       36.48     46.08 o 
  -7   1   8      279.81      284.79     22.53 o 
  -5   1   8     1940.51     2051.74     48.65 o 
  -3   1   8     2706.74     2686.10     31.64 o 
  -1   1   8     9589.43     9873.88    107.75 o 
   1   1   8     3466.35     3205.59     30.21 o 
   3   1   8     3374.02     3015.25     38.15 o 
   5   1   8      577.33      622.67     27.05 o 
   7   1   8        0.21       -0.64     19.24 o 
   9   1   8        2.40       -9.37     27.36 o 
 -10   2   8        3.82       -5.67     50.84 o 
  -8   2   8       12.79        2.16     24.15 o 
  -6   2   8      337.57      279.92     24.90 o 
  -4   2   8     3214.19     3206.13     42.98 o 
  -2   2   8     6917.85     7131.84     85.58 o 
   0   2   8        4.03       -5.97      7.41 o 
   2   2   8     3752.06     3627.04     59.87 o 
   4   2   8     2082.39     2031.03     30.93 o 
   6   2   8       51.09       53.28     18.55 o 
   8   2   8        1.66      -24.55     22.69 o 
  -9   3   8        0.25       -5.30     47.17 o 
  -7   3   8      281.35      363.55     33.63 o 
  -5   3   8      962.30      957.08     25.27 o 
  -3   3   8      109.44      251.03     20.19 o 
  -1   3   8     1023.97     1004.95     30.48 o 
   1   3   8     2818.99     2816.24     40.58 o 
   3   3   8        0.77        5.61      9.91 o 
   5   3   8      155.08      102.22     16.61 o 
   7   3   8      508.77      671.31     69.18 o 
   9   3   8       15.01       13.09     38.54 o 
  -8   4   8       15.14       -0.13     26.42 o 
  -6   4   8       55.95       76.65     20.55 o 
  -4   4   8        1.72       21.14     15.78 o 
  -2   4   8      634.65      656.99     23.59 o 
   0   4   8       32.82       20.92     10.34 o 
   2   4   8     7402.81     8104.89    286.12 o 
   4   4   8      340.34      416.41     43.18 o 
   6   4   8      418.12      394.93     39.75 o 
   8   4   8        4.62       28.04     61.52 o 
  -9   5   8       24.07      -58.38     49.56 o 
  -7   5   8        3.49       12.71     22.45 o 
  -5   5   8      165.41      107.71     16.56 o 
  -3   5   8      804.36      886.23     36.10 o 
  -1   5   8     6930.40     7180.88    231.01 o 
   1   5   8      218.81      151.22     31.33 o 
   3   5   8      100.59      115.98     20.09 o 
   5   5   8       58.06       41.93     19.66 o 
   7   5   8      292.81      374.17     45.89 o 
   9   5   8        6.44       -8.47     41.43 o 
  -8   6   8       15.34       -6.63     29.79 o 
  -6   6   8      711.94      701.34     68.31 o 
  -4   6   8        9.10       -1.46     20.74 o 
  -2   6   8       75.48      110.92     21.83 o 
   0   6   8      210.54      243.40     19.60 o 
   2   6   8      541.31      460.07     36.79 o 
   4   6   8      133.72      184.55     31.84 o 
   6   6   8      120.68       68.61     29.82 o 
   8   6   8        2.18        9.21     38.53 o 
  -7   7   8       35.66       35.01     27.52 o 
  -5   7   8      724.79      732.32     32.92 o 
  -3   7   8      112.21      149.36     24.60 o 
  -1   7   8       30.43       31.48     18.58 o 
   1   7   8       38.64       13.53     36.55 o 
   3   7   8       36.56       27.65     21.81 o 
   5   7   8       49.69       88.39     25.81 o 
   7   7   8      122.05      187.93     41.16 o 
  -8   8   8       42.45       93.57     43.77 o 
  -6   8   8       41.75       44.64     25.77 o 
  -4   8   8       20.97      -14.42     20.60 o 
  -2   8   8      156.36       66.70     22.86 o 
   0   8   8       49.52       66.88     28.82 o 
   2   8   8      522.40      584.37     49.50 o 
   4   8   8      361.28      371.28     32.39 o 
   6   8   8        1.65       -9.55     32.29 o 
  -7   9   8       17.58        7.63     56.20 o 
  -5   9   8       14.21      -30.69     28.88 o 
  -3   9   8        0.38        9.06     24.09 o 
  -1   9   8        2.24       -2.91     23.51 o 
   1   9   8      106.71      180.18     40.17 o 
   3   9   8      560.46      624.17     44.99 o 
   5   9   8      114.72      149.98     30.76 o 
   7   9   8       13.18       39.86     50.43 o 
  -6  10   8       11.12       14.28     59.97 o 
  -4  10   8       67.41        3.99     31.77 o 
  -2  10   8       99.93       79.42     32.42 o 
   0  10   8       96.08       70.50     30.61 o 
   2  10   8      228.28      199.50     34.74 o 
   4  10   8       16.64      -26.16     33.74 o 
   6  10   8       32.22        0.29     41.51 o 
  -5  11   8        6.81        7.89     41.19 o 
  -3  11   8      107.73      114.46     42.45 o 
  -1  11   8       12.27       -7.07     39.37 o 
   1  11   8        1.46      -11.55     34.18 o 
   3  11   8        0.45      -47.39     34.50 o 
   5  11   8       13.20       37.71     33.25 o 
  -4  12   8       22.27      -41.66     45.57 o 
  -2  12   8       20.37       39.51     44.77 o 
   0  12   8       18.07       12.54     42.50 o 
   2  12   8      141.63      133.87     45.28 o 
   4  12   8        0.00      -12.53     44.37 o 
  -1  13   8        0.63      -35.30     49.36 o 
   1  13   8       45.74       59.25     53.38 o 
  -9   1   9       56.24        2.45     48.26 o 
  -7   1   9       60.14       25.42     20.71 o 
  -5   1   9      482.17      458.04     17.21 o 
  -3   1   9     6310.51     5917.42    100.08 o 
  -1   1   9     1243.56     1288.28     23.82 o 
   1   1   9     3921.22     3849.83     43.05 o 
   3   1   9      312.21      441.29     13.24 o 
   5   1   9      115.40      161.80     18.65 o 
   7   1   9     1546.69     1650.19     44.32 o 
   9   1   9       30.51       33.99     28.18 o 
 -10   2   9        0.65       29.37     54.49 o 
  -8   2   9       80.91        6.79     38.27 o 
  -6   2   9       86.59       61.34     28.43 o 
  -4   2   9       79.55       84.03     11.77 o 
  -2   2   9     1272.18     1440.49     35.41 o 
   0   2   9     6237.02     6163.88    138.31 o 
   2   2   9     2070.56     2226.74     32.56 o 
   4   2   9       60.78       37.14     11.19 o 
   6   2   9      107.10      104.50     21.74 o 
   8   2   9      618.31      620.59     38.12 o 
  -9   3   9      130.64       98.68     47.45 o 
  -7   3   9      941.18      762.86     34.79 o 
  -5   3   9        0.00       -1.26     12.73 o 
  -3   3   9      563.50      580.67     23.43 o 
  -1   3   9     3477.56     3486.72     63.17 o 
   1   3   9     1052.69     1231.15     25.70 o 
   3   3   9     1689.04     1738.18     30.47 o 
   5   3   9       15.25        3.29     14.19 o 
   7   3   9        1.27       18.19     40.72 o 
   9   3   9        0.01      -30.37     39.88 o 
  -8   4   9       69.26      188.29     47.80 o 
  -6   4   9     1233.79     1120.47     52.55 o 
  -4   4   9       37.68       69.62     18.07 o 
  -2   4   9     3465.60     3700.70     57.58 o 
   0   4   9      497.80      684.27     24.19 o 
   2   4   9       52.67      100.79     14.89 o 
   4   4   9      221.23      247.35     22.39 o 
   6   4   9       16.63      -12.53     32.20 o 
   8   4   9        2.56       56.37     44.49 o 
  -9   5   9        1.97       94.53     70.48 o 
  -7   5   9       33.96       15.74     23.60 o 
  -5   5   9        0.22        8.14     14.76 o 
  -3   5   9       98.50       71.94     18.52 o 
  -1   5   9     2101.33     2086.61     57.32 o 
   1   5   9       58.71       15.52     20.48 o 
   3   5   9     2873.78     3212.13     57.45 o 
   5   5   9        0.02       -3.34     24.37 o 
   7   5   9        2.69       29.15     32.28 o 
   9   5   9        0.00       26.90     43.51 o 
  -8   6   9       29.08        1.50     45.76 o 
  -6   6   9        7.75        8.47     20.51 o 
  -4   6   9       92.78       47.86     21.36 o 
  -2   6   9     3046.38     3502.27    131.97 o 
   0   6   9      710.45      730.40     37.96 o 
   2   6   9       16.59        1.32     32.34 o 
   4   6   9       44.06       23.15     17.52 o 
   6   6   9        8.76      -15.12     28.56 o 
   8   6   9        0.00       -4.58     40.21 o 
  -7   7   9       51.85       37.64     44.83 o 
  -5   7   9      294.73      223.67     46.09 o 
  -3   7   9       42.96       48.56     20.93 o 
  -1   7   9     1500.31     1412.17     48.92 o 
   1   7   9      213.04      181.67     31.84 o 
   3   7   9        7.82       29.56     22.62 o 
   5   7   9        0.65      -17.95     21.59 o 
   7   7   9       32.47        9.95     35.67 o 
  -8   8   9        4.21     -110.27     74.17 o 
  -6   8   9        0.36       25.02     24.13 o 
  -4   8   9       30.48       -4.03     20.19 o 
  -2   8   9       52.96       47.00     55.63 o 
   0   8   9      141.08      188.23     62.38 o 
   2   8   9      117.35      162.66     29.29 o 
   4   8   9       62.89        6.93     21.30 o 
   6   8   9        0.01      -19.52     39.17 o 
  -7   9   9       45.25       83.06     43.29 o 
  -5   9   9        2.12        0.73     25.22 o 
  -3   9   9       33.21       11.05     25.66 o 
  -1   9   9       55.63       65.91     26.85 o 
   1   9   9      924.92      824.32     58.95 o 
   3   9   9      119.75      209.82     33.07 o 
   5   9   9        0.13       28.69     27.71 o 
   7   9   9       74.99       97.78     44.26 o 
  -6  10   9       55.16       14.90     58.55 o 
  -4  10   9       82.09       54.20     38.89 o 
  -2  10   9       21.53       59.20     28.35 o 
   0  10   9      291.80      305.22     37.72 o 
   2  10   9      203.33      123.26     32.68 o 
   4  10   9        0.00       10.88     33.45 o 
   6  10   9        0.13       26.65     41.96 o 
  -5  11   9      131.44      176.87     45.41 o 
  -3  11   9       20.90       15.92     53.01 o 
  -1  11   9       65.92       66.04     33.07 o 
   1  11   9        3.63       31.54     34.67 o 
   3  11   9       18.64       44.94     38.87 o 
   5  11   9       61.52       23.64     40.66 o 
  -4  12   9        9.45      -22.26     44.90 o 
  -2  12   9       23.57       50.18     44.45 o 
   0  12   9        0.02      -20.98     40.36 o 
   2  12   9      100.91      171.55     44.32 o 
  -1  13   9        0.02      -20.46     50.56 o 
 -10   0  10        1.44      -87.03     72.66 o 
  -8   0  10        0.00       74.79     56.07 o 
  -6   0  10      105.37      148.43     22.10 o 
  -4   0  10      824.66      808.21     21.13 o 
  -2   0  10    19392.39    18648.29    232.27 o 
   0   0  10      453.78      505.77     15.09 o 
   2   0  10     9037.28     8826.33     97.72 o 
   4   0  10      234.81      263.31     20.64 o 
   6   0  10     8759.88     8488.95    143.65 o 
   8   0  10      326.96      340.20     85.59 o 
  -9   1  10      129.66      166.44     49.17 o 
  -7   1  10       36.15       27.07     29.92 o 
  -5   1  10        6.24       -7.33     10.32 o 
  -3   1  10       91.44       90.41     20.13 o 
  -1   1  10     1401.03     1468.75     26.55 o 
   1   1  10     3925.43     4254.15     40.22 o 
   3   1  10      281.77      368.77     17.89 o 
   5   1  10      102.88       99.03     22.65 o 
   7   1  10      601.22      676.18     35.96 o 
   9   1  10       32.30        4.37     28.82 o 
 -10   2  10       50.31       70.47     58.54 o 
  -8   2  10        5.29        8.85     38.31 o 
  -6   2  10      764.27      855.30     32.18 o 
  -4   2  10      603.30      640.39     20.99 o 
  -2   2  10     1005.83     1071.24     24.38 o 
   0   2  10      218.73      226.75     14.03 o 
   2   2  10      148.19      234.76     12.73 o 
   4   2  10        8.92       10.25     10.27 o 
   6   2  10      941.24      925.19     37.19 o 
   8   2  10      107.37       65.98     46.20 o 
  -9   3  10       30.14      116.19     51.69 o 
  -7   3  10      309.47      385.97     47.21 o 
  -5   3  10      107.60       95.07     18.38 o 
  -3   3  10        2.06        5.06     14.95 o 
  -1   3  10      612.13      692.16     22.22 o 
   1   3  10       73.31      109.01     12.42 o 
   3   3  10      419.49      402.61     18.09 o 
   5   3  10       41.45       44.54     16.93 o 
   7   3  10      221.86      240.26     40.84 o 
   9   3  10       22.95       -1.51     54.60 o 
  -8   4  10       21.92      -46.00     42.23 o 
  -6   4  10     1165.42      996.28     36.06 o 
  -4   4  10       63.26       33.70     19.27 o 
  -2   4  10     2251.94     2256.30     54.35 o 
   0   4  10     2999.08     2761.74     44.61 o 
   2   4  10      124.43      149.98     33.47 o 
   4   4  10        1.51        3.99     15.02 o 
   6   4  10        3.01        0.86     25.51 o 
   8   4  10        1.95      -20.51     33.27 o 
  -9   5  10       28.34       29.70     53.72 o 
  -7   5  10       85.22       60.27     39.86 o 
  -5   5  10      495.46      371.97     37.26 o 
  -3   5  10      292.24      334.38     22.81 o 
  -1   5  10     8099.57     8198.86    129.25 o 
   1   5  10      349.99      312.17     30.88 o 
   3   5  10      177.10      191.66     20.89 o 
   5   5  10      112.55      126.94     23.44 o 
   7   5  10        0.00       15.93     34.86 o 
   9   5  10       23.37      -11.29     74.57 o 
  -8   6  10       20.74       82.02     50.27 o 
  -6   6  10      251.19      256.24     34.05 o 
  -4   6  10      127.17      147.14     25.51 o 
  -2   6  10      890.64      946.06     46.63 o 
   0   6  10      143.54       82.76     41.44 o 
   2   6  10      122.09      102.96     28.15 o 
   4   6  10       28.93       -2.07     18.64 o 
   6   6  10      122.98       79.21     34.34 o 
   8   6  10       14.75      -13.41     58.37 o 
  -7   7  10       15.38       14.17     28.78 o 
  -5   7  10        8.14       15.35     27.15 o 
  -3   7  10       13.69       -2.11     19.42 o 
  -1   7  10        0.72        6.89     26.84 o 
   1   7  10        4.54       40.09     28.91 o 
   3   7  10       25.63       10.13     29.45 o 
   5   7  10        1.62      -28.73     21.54 o 
   7   7  10      278.13      330.94    114.78 o 
  -8   8  10       35.08      -65.12     76.74 o 
  -6   8  10        0.25       34.36     32.22 o 
  -4   8  10       80.65       92.65     28.25 o 
  -2   8  10       73.41       57.50     30.28 o 
   0   8  10        2.78       -5.91     28.20 o 
   2   8  10      213.88      218.24     39.14 o 
   4   8  10      153.77      187.92     26.45 o 
   6   8  10      138.25       39.92     39.97 o 
  -7   9  10        7.78       45.60     74.70 o 
  -5   9  10       16.30      -37.45     32.24 o 
  -3   9  10       39.18       18.79     23.93 o 
  -1   9  10        5.08        7.43     24.97 o 
   1   9  10      412.01      573.97     41.85 o 
   3   9  10       34.74       22.39     27.98 o 
   5   9  10       34.49       27.96     27.51 o 
   7   9  10       77.91       31.04     44.19 o 
  -6  10  10      111.67       60.24     59.35 o 
  -4  10  10       49.54       63.55     37.15 o 
  -2  10  10        0.13       -0.63     28.64 o 
   0  10  10       45.58       47.96     29.45 o 
   2  10  10      140.15      181.11     38.83 o 
   4  10  10       12.97       27.42     47.89 o 
   6  10  10       42.77       21.10     50.70 o 
  -5  11  10        0.10       14.33     43.37 o 
  -3  11  10       42.94       -9.07     38.41 o 
  -1  11  10       12.19       15.37     32.50 o 
   1  11  10        0.84      -49.68     33.12 o 
   3  11  10       79.94       38.55     38.05 o 
   5  11  10        0.13      -53.32     47.55 o 
  -4  12  10        7.14       15.26     42.11 o 
  -2  12  10       46.34       93.98     56.60 o 
   0  12  10       50.64       63.46     43.89 o 
   2  12  10       13.72       65.68     43.08 o 
  -9   1  11       25.81       54.41     48.98 o 
  -7   1  11       13.21      -15.08     40.06 o 
  -5   1  11      622.99      700.67     19.49 o 
  -3   1  11      290.31      347.36     19.25 o 
  -1   1  11      311.46      361.93     14.22 o 
   1   1  11     1699.39     1638.31     22.10 o 
   3   1  11       98.57       84.02     11.91 o 
   5   1  11       32.36       26.82     16.02 o 
   7   1  11       17.23       -7.19     21.41 o 
   9   1  11       42.13       22.81     52.30 o 
 -10   2  11       30.56       12.20     54.38 o 
  -8   2  11        0.62      -44.12     37.18 o 
  -6   2  11       38.06       67.18     30.63 o 
  -4   2  11      156.47      147.61     14.05 o 
  -2   2  11      480.14      406.53     20.77 o 
   0   2  11      510.13      499.29     13.66 o 
   2   2  11     2238.35     2325.00     55.01 o 
   4   2  11      501.26      598.23     37.72 o 
   6   2  11        6.79      -14.83     18.69 o 
   8   2  11        5.61       26.16     25.54 o 
  -9   3  11        6.42       59.94     48.02 o 
  -7   3  11      533.55      822.99     65.37 o 
  -5   3  11       12.72        1.48     12.93 o 
  -3   3  11     1006.31      964.73     30.78 o 
  -1   3  11      165.56      244.80     53.75 o 
   1   3  11     7495.40     7144.23     73.17 o 
   3   3  11      448.99      502.10     23.19 o 
   5   3  11      191.41      224.17     22.49 o 
   7   3  11       64.71      102.76     34.81 o 
   9   3  11        9.71       17.72     40.28 o 
  -8   4  11        0.04        8.85     45.13 o 
  -6   4  11     1826.94     1832.41     89.49 o 
  -4   4  11       19.64       12.05     17.61 o 
  -2   4  11     1549.32     1507.71     36.29 o 
   0   4  11     5215.54     4762.72     66.18 o 
   2   4  11      705.49      729.89     19.02 o 
   4   4  11      298.56      225.36     29.15 o 
   6   4  11        0.30      -25.13     27.40 o 
   8   4  11       18.38       26.56     40.09 o 
  -9   5  11       28.80      -24.84     54.47 o 
  -7   5  11        4.97      -48.45     39.57 o 
  -5   5  11       30.17       11.34     15.75 o 
  -3   5  11        3.86       -3.08     23.48 o 
  -1   5  11     1658.27     1618.35     37.19 o 
   1   5  11      136.01      250.77     51.33 o 
   3   5  11       31.59       12.68     20.51 o 
   5   5  11       26.29       20.12     20.68 o 
   7   5  11        2.16        3.04     33.47 o 
  -8   6  11       10.54      -71.87     47.92 o 
  -6   6  11       68.85       37.37     24.52 o 
  -4   6  11      179.28      109.47     24.31 o 
  -2   6  11      158.42      135.55     21.57 o 
   0   6  11      123.05       93.78     25.81 o 
   2   6  11       10.99       47.32     49.77 o 
   4   6  11       52.48       47.82     20.19 o 
   6   6  11       38.83       13.19     29.35 o 
   8   6  11       23.89       44.08     40.94 o 
  -7   7  11        0.11      -19.96     46.52 o 
  -5   7  11       14.41        9.80     25.45 o 
  -3   7  11        0.22       -9.55     30.86 o 
  -1   7  11      156.84      283.90     53.50 o 
   1   7  11      157.08      167.53     35.10 o 
   3   7  11      845.15      779.92     38.01 o 
   5   7  11      118.48      109.92     34.59 o 
   7   7  11       32.98      -20.59     47.95 o 
  -8   8  11       15.06       50.92     91.64 o 
  -6   8  11       53.94       26.71     31.92 o 
  -4   8  11       51.27       34.11     25.90 o 
  -2   8  11      259.11      163.89     36.23 o 
   0   8  11       34.10       25.24     28.54 o 
   2   8  11      467.62      405.73     57.33 o 
   4   8  11      325.33      364.03     30.30 o 
   6   8  11       28.73        7.48     49.33 o 
  -7   9  11       17.99       82.06     78.78 o 
  -5   9  11        0.03       -8.21     27.24 o 
  -3   9  11       55.79       17.56     52.34 o 
  -1   9  11        0.82      -24.49     31.17 o 
   1   9  11     1271.48     1360.16     50.52 o 
   3   9  11      299.18      250.49     39.32 o 
   5   9  11        1.79       -9.40     28.32 o 
  -6  10  11       23.10       93.06     64.50 o 
  -4  10  11        7.83      -32.07     28.87 o 
  -2  10  11       96.00       71.83     29.81 o 
   0  10  11       37.93       79.57     40.42 o 
   2  10  11      305.70      261.01     37.78 o 
   4  10  11        0.55      -20.73     47.40 o 
  -5  11  11       46.42       50.30     43.18 o 
  -3  11  11        0.51       27.69     41.67 o 
  -1  11  11        0.43       -7.84     31.55 o 
   1  11  11       47.87       69.61     35.13 o 
   3  11  11       46.40       79.19     39.05 o 
  -2  12  11        1.04       28.27     43.54 o 
   0  12  11        9.37       15.88     37.48 o 
   2  12  11        6.12      -15.12     42.26 o 
 -10   0  12        4.73      -26.70     76.65 o 
  -8   0  12       47.07      -15.17     55.45 o 
  -6   0  12     1028.62     1013.74     59.99 o 
  -4   0  12     3005.51     3150.78     67.13 o 
  -2   0  12     3025.21     3278.14     65.15 o 
   0   0  12     4551.08     3931.29     51.66 o 
   2   0  12     9485.82     9768.80    127.07 o 
   4   0  12        5.52        2.71     16.74 o 
   6   0  12      975.65     1012.91     49.63 o 
   8   0  12       37.71      -48.00     36.63 o 
  -9   1  12       16.20       -8.98     45.57 o 
  -7   1  12        0.15       20.98     31.49 o 
  -5   1  12      100.81       74.29     17.33 o 
  -3   1  12      216.72      180.92     15.90 o 
  -1   1  12      881.09      861.80     22.50 o 
   1   1  12     1440.85     1540.72     22.21 o 
   3   1  12       87.01      124.33     11.38 o 
   5   1  12        4.34        7.50     19.30 o 
   7   1  12     1053.56     1034.72     37.25 o 
   9   1  12        9.34      -35.46     29.49 o 
 -10   2  12        0.47      -46.88     59.11 o 
  -8   2  12        2.72       -1.20     41.03 o 
  -6   2  12     1135.80     1004.65     36.88 o 
  -4   2  12      203.55      243.62     15.21 o 
  -2   2  12       53.68       12.57     11.77 o 
   0   2  12      273.11      262.57     12.95 o 
   2   2  12     7351.81     8142.04     77.87 o 
   4   2  12      183.89      237.71     18.01 o 
   6   2  12        5.95        7.35     19.42 o 
   8   2  12       28.36       12.65     31.80 o 
  -9   3  12        0.30      -17.88     48.41 o 
  -7   3  12       42.95       23.98     37.12 o 
  -5   3  12      277.44      321.44     21.06 o 
  -3   3  12      157.03      198.68     24.63 o 
  -1   3  12     2348.40     2517.45     45.59 o 
   1   3  12       71.18      121.27     16.17 o 
   3   3  12       97.16       76.66     14.03 o 
   5   3  12        4.59        6.03     18.33 o 
   7   3  12      220.75      149.13     35.82 o 
   9   3  12        0.15      -81.46     71.95 o 
  -8   4  12        1.65      -40.24     44.77 o 
  -6   4  12      418.80      502.67     50.91 o 
  -4   4  12       36.18       25.15     18.91 o 
  -2   4  12       25.86       15.60     16.65 o 
   0   4  12      434.40      295.44     21.46 o 
   2   4  12      179.54      170.48     18.86 o 
   4   4  12      275.55      320.72     25.04 o 
   6   4  12       96.89      130.02     34.21 o 
   8   4  12       18.69       19.87     66.76 o 
  -9   5  12       26.46      -32.76     54.42 o 
  -7   5  12       25.13       14.07     39.30 o 
  -5   5  12      853.75     1111.16     31.39 o 
  -3   5  12        1.57       29.71     19.13 o 
  -1   5  12     2583.77     2950.81     52.42 o 
   1   5  12       26.79       50.76     31.45 o 
   3   5  12      190.98      136.32     27.77 o 
   5   5  12      106.87       84.68     22.70 o 
   7   5  12      171.22      212.08     39.53 o 
  -8   6  12        1.14      -40.81     47.07 o 
  -6   6  12        4.77       37.48     57.04 o 
  -4   6  12       65.74       81.96     24.16 o 
  -2   6  12      841.18      873.54     31.37 o 
   0   6  12      162.85      196.89     29.13 o 
   2   6  12      447.74      471.19     41.24 o 
   4   6  12       98.43      130.41     24.16 o 
   6   6  12       21.21        0.12     35.00 o 
   8   6  12       17.71       49.55     42.42 o 
  -7   7  12       42.10       39.11     49.72 o 
  -5   7  12      108.87      144.34     31.14 o 
  -3   7  12       56.85       16.07     22.33 o 
  -1   7  12      687.56      624.10     54.42 o 
   1   7  12      627.65      660.45    137.33 o 
   3   7  12       76.46      226.65     30.63 o 
   5   7  12        3.25       -0.59     27.69 o 
   7   7  12       78.19       39.01     38.77 o 
  -6   8  12       33.25       54.71     74.34 o 
  -4   8  12        5.50      -13.69     29.40 o 
  -2   8  12       67.68       57.68     31.44 o 
   0   8  12      282.77      300.90     47.47 o 
   2   8  12      432.46      672.42    273.88 o 
   4   8  12       48.47       19.82     22.30 o 
   6   8  12       92.27       95.73     41.03 o 
  -7   9  12       55.87     -101.32     78.96 o 
  -5   9  12        0.20      -15.47     29.27 o 
  -3   9  12      184.73      241.61     44.50 o 
  -1   9  12      267.14      390.66     47.35 o 
   1   9  12     1261.02     1316.13     61.76 o 
   3   9  12        6.48       -1.39     30.36 o 
   5   9  12        0.63      -14.79     27.09 o 
  -6  10  12       29.63       25.91     57.13 o 
  -4  10  12        0.14       12.68     29.26 o 
  -2  10  12       25.52       13.81     29.96 o 
   0  10  12      234.55      239.67     37.48 o 
   2  10  12       69.75       60.17     39.98 o 
   4  10  12        3.02      -12.55     28.82 o 
  -5  11  12        2.37       34.29     41.09 o 
  -3  11  12       20.79       18.84     36.90 o 
  -1  11  12        3.54       22.62     35.74 o 
   1  11  12       17.92       22.17     33.79 o 
   3  11  12        3.35       27.42     38.86 o 
  -2  12  12       31.60       -9.77     41.76 o 
   0  12  12       14.04      -26.86     35.24 o 
   2  12  12       18.91       39.77     40.00 o 
  -9   1  13       10.09      -15.84     48.57 o 
  -7   1  13      490.13      803.15     87.69 o 
  -5   1  13      536.85      504.09     23.99 o 
  -3   1  13     4101.87     4334.39     58.35 o 
  -1   1  13      620.61      688.03     21.11 o 
   1   1  13     2231.69     2453.92     29.71 o 
   3   1  13      116.73      152.58     12.56 o 
   5   1  13       17.57        3.09     15.95 o 
   7   1  13       63.39      110.65     26.08 o 
   9   1  13       10.94       18.66     33.16 o 
  -8   2  13        1.13        4.90     41.09 o 
  -6   2  13        5.74        2.56     22.31 o 
  -4   2  13       39.01       22.65     10.08 o 
  -2   2  13      541.43      602.03     21.10 o 
   0   2  13       42.12       16.37      8.42 o 
   2   2  13      422.57      519.78     24.35 o 
   4   2  13       50.37       41.60     13.39 o 
   6   2  13     2959.07     2791.46     54.29 o 
   8   2  13       20.72        2.42     27.07 o 
  -9   3  13        0.22       44.24     49.48 o 
  -7   3  13      231.52      209.83     61.89 o 
  -5   3  13       55.19       70.17     22.65 o 
  -3   3  13      156.67      234.90     29.91 o 
  -1   3  13      120.51      205.61     29.43 o 
   1   3  13       37.49        5.38     10.71 o 
   3   3  13     1105.42     1023.64     26.63 o 
   5   3  13      167.98      273.66     33.85 o 
   7   3  13        0.43        5.70     41.03 o 
   9   3  13        6.99      -43.32     43.99 o 
  -8   4  13        1.74       -8.65     45.16 o 
  -6   4  13     1065.12      953.40     40.11 o 
  -4   4  13      197.61      252.56     30.94 o 
  -2   4  13      417.89      411.89     26.18 o 
   0   4  13      789.99      680.98     24.10 o 
   2   4  13      601.40      557.21     28.18 o 
   4   4  13      202.74      323.40     30.29 o 
   6   4  13      147.47       98.98     35.32 o 
   8   4  13        1.69      -23.88     38.70 o 
  -9   5  13        0.09       22.89     57.67 o 
  -7   5  13        2.48       25.00     42.44 o 
  -5   5  13       79.82       27.02     32.99 o 
  -3   5  13      239.10      249.34     26.83 o 
  -1   5  13       62.74      139.99     20.06 o 
   1   5  13       58.84       68.98     24.35 o 
   3   5  13       68.62      120.58     20.57 o 
   5   5  13       68.48       59.66     22.99 o 
   7   5  13       13.31       65.26     34.90 o 
  -8   6  13       14.88       28.14     81.84 o 
  -6   6  13      102.26      140.56     32.65 o 
  -4   6  13      238.02      318.39     31.02 o 
  -2   6  13       30.47       52.06     20.55 o 
   0   6  13      510.48      576.04    106.87 o 
   2   6  13       26.46       13.66     17.00 o 
   4   6  13      401.20      550.30     35.25 o 
   6   6  13        1.24       -6.30     28.83 o 
   8   6  13       12.84       11.57     42.72 o 
  -7   7  13       36.98       36.61     52.13 o 
  -5   7  13       46.74       18.97     27.21 o 
  -3   7  13        7.69      -10.21     22.56 o 
  -1   7  13      109.09      131.72     37.00 o 
   1   7  13      200.36      273.01     71.25 o 
   3   7  13       15.33        4.67     23.08 o 
   5   7  13       46.41       -1.49     26.00 o 
   7   7  13        6.42       25.52     43.01 o 
  -6   8  13       99.98       56.38     50.50 o 
  -4   8  13       21.07      -14.69     38.10 o 
  -2   8  13      460.40      615.54     68.56 o 
   0   8  13        2.00      -32.76     28.83 o 
   2   8  13      402.29      310.76     43.13 o 
   4   8  13      117.60      169.14     32.18 o 
   6   8  13        7.33       -0.63     37.86 o 
  -5   9  13        8.65      -22.50     43.51 o 
  -3   9  13       20.79        6.81     33.02 o 
  -1   9  13      264.17      145.95     40.05 o 
   1   9  13       92.28       31.41     36.73 o 
   3   9  13       17.60        8.80     30.44 o 
   5   9  13        7.59      -12.58     28.43 o 
  -6  10  13        0.09       29.54     52.70 o 
  -4  10  13       14.28       23.68     31.30 o 
  -2  10  13       14.19       24.40     36.73 o 
   0  10  13       38.68       -8.41     28.96 o 
   2  10  13      141.01      128.21     34.70 o 
   4  10  13        2.75      -43.67     29.11 o 
  -3  11  13       65.28      110.59     34.91 o 
  -1  11  13       36.32       35.70     33.81 o 
   1  11  13       18.97       16.76     35.95 o 
   3  11  13       21.36        6.58     36.34 o 
  -2  12  13        3.83       26.66     43.47 o 
   0  12  13       17.48      -29.25     37.55 o 
   2  12  13        0.22       28.13     62.44 o 
  -8   0  14      132.50      230.24     66.90 o 
  -6   0  14      821.03      698.16     47.54 o 
  -4   0  14     1889.71     1689.30     50.81 o 
  -2   0  14     5250.21     5792.00     99.33 o 
   0   0  14      252.89      300.92     17.73 o 
   2   0  14     1181.50     1082.18     29.49 o 
   4   0  14      205.47      142.91     19.63 o 
   6   0  14     1071.09     1017.05     51.19 o 
   8   0  14       73.38       87.88     46.27 o 
  -9   1  14        1.58       -4.31     46.98 o 
  -7   1  14       99.64      133.16     38.59 o 
  -5   1  14       15.53       34.16     16.08 o 
  -3   1  14      344.36      366.11     21.76 o 
  -1   1  14     1713.08     1709.97     53.68 o 
   1   1  14     1481.81     1438.09     22.91 o 
   3   1  14       63.15       48.99     12.40 o 
   5   1  14       94.54       86.47     19.69 o 
   7   1  14       62.80       65.26     25.31 o 
   9   1  14        0.13      -41.71     45.21 o 
  -8   2  14        1.70      -36.10     41.07 o 
  -6   2  14      414.58      386.14     33.65 o 
  -4   2  14      875.86      794.75     27.62 o 
  -2   2  14      817.86      778.65     24.14 o 
   0   2  14      454.47      544.73     16.17 o 
   2   2  14      465.20      515.28     24.39 o 
   4   2  14      361.85      425.55     22.19 o 
   6   2  14     2107.37     2019.30     54.81 o 
   8   2  14        0.55        3.46     28.26 o 
  -9   3  14       18.58      -18.65     50.67 o 
  -7   3  14       13.36      -34.27     35.71 o 
  -5   3  14      119.80       86.20     23.98 o 
  -3   3  14      360.80      482.33     28.73 o 
  -1   3  14       26.93       12.44     15.16 o 
   1   3  14      461.42      503.56     26.93 o 
   3   3  14       84.47       62.83     18.71 o 
   5   3  14      617.77      692.97    143.67 o 
   7   3  14       43.46        2.88     35.48 o 
  -8   4  14        2.42        6.29     45.98 o 
  -6   4  14       13.80       21.96     25.91 o 
  -4   4  14       54.24       38.84     21.85 o 
  -2   4  14        8.14      -15.94     15.97 o 
   0   4  14       47.78       46.28     20.44 o 
   2   4  14       31.77       47.65     17.71 o 
   4   4  14       10.12      -12.92     19.08 o 
   6   4  14      239.26      195.14     38.33 o 
   8   4  14       11.26        2.12     41.03 o 
  -9   5  14       46.98       -9.32     59.73 o 
  -7   5  14      106.66       71.89     43.66 o 
  -5   5  14       19.38       -2.36     24.80 o 
  -3   5  14       99.31      103.03     23.26 o 
  -1   5  14      311.06      372.84     31.49 o 
   1   5  14      101.54      116.07     29.43 o 
   3   5  14      431.13      434.75     47.98 o 
   5   5  14       87.31       87.97     23.64 o 
   7   5  14      119.65       18.54     37.23 o 
  -8   6  14        0.34       21.34     54.70 o 
  -6   6  14       14.66       -0.22     27.76 o 
  -4   6  14      370.39      482.41     59.28 o 
  -2   6  14        1.90       31.13     20.85 o 
   0   6  14      144.30      159.37     31.27 o 
   2   6  14      315.09      439.23     44.96 o 
   4   6  14       16.17      -21.93     21.66 o 
   6   6  14      151.59       98.12     40.13 o 
   8   6  14        0.59      -40.41     39.80 o 
  -7   7  14       38.49       45.13     51.49 o 
  -5   7  14        7.80      -23.35     28.12 o 
  -3   7  14       12.47       22.90     28.41 o 
  -1   7  14     2318.24     2053.17     73.93 o 
   1   7  14      520.35      670.78    122.22 o 
   3   7  14      437.06      599.57     38.04 o 
   5   7  14      157.06      162.53     38.14 o 
   7   7  14       12.13       -8.07     43.90 o 
  -6   8  14        0.25       21.15     52.20 o 
  -4   8  14        3.74       -4.67     31.82 o 
  -2   8  14      496.87      604.59     52.16 o 
   0   8  14       20.84       39.12     33.97 o 
   2   8  14      479.06      578.34     51.17 o 
   4   8  14        3.43      -10.67     26.21 o 
   6   8  14        0.37       21.60     37.27 o 
  -5   9  14       34.30      -46.26     40.77 o 
  -3   9  14       77.60       15.97     34.14 o 
  -1   9  14      279.77      141.50     40.38 o 
   1   9  14       29.15      -38.02     36.11 o 
   3   9  14        0.87      -15.30     29.72 o 
   5   9  14       28.48      -22.69     28.94 o 
  -4  10  14       29.49        6.45     39.76 o 
  -2  10  14       28.21       -6.45     37.35 o 
   0  10  14       22.06       -3.71     36.51 o 
   2  10  14       56.84       38.99     33.40 o 
   4  10  14        0.95      -20.99     27.15 o 
  -3  11  14       19.65       28.25     32.42 o 
  -1  11  14        5.59      -21.86     31.36 o 
   1  11  14       48.59       16.64     33.48 o 
   3  11  14       40.62        9.71     40.20 o 
  -2  12  14        0.43      -19.19     38.95 o 
   0  12  14        1.87       39.43     39.43 o 
  -9   1  15        0.19      -14.59     81.17 o 
  -7   1  15      659.71      736.30     59.83 o 
  -5   1  15      174.11      272.39     24.43 o 
  -3   1  15       18.48       -3.93     13.03 o 
  -1   1  15      522.69      630.53     22.56 o 
   1   1  15      447.97      436.99     17.55 o 
   3   1  15      136.87      154.18     14.01 o 
   5   1  15     1315.37     1387.93     37.56 o 
   7   1  15        0.35      -35.17     23.44 o 
   9   1  15        4.31       -5.10     33.46 o 
  -8   2  15        7.20       15.02     44.86 o 
  -6   2  15      623.99      687.53     35.98 o 
  -4   2  15       31.95       15.49     15.83 o 
  -2   2  15     2062.93     2078.01     35.90 o 
   0   2  15     2002.25     1866.31     29.40 o 
   2   2  15     1065.14     1089.54     24.51 o 
   4   2  15      297.16      320.96     27.52 o 
   6   2  15      751.76      801.04     43.83 o 
   8   2  15       11.80        1.51     30.41 o 
  -9   3  15        7.27      -12.67     56.49 o 
  -7   3  15        9.96      -52.83     37.80 o 
  -5   3  15       25.63      -35.09     23.39 o 
  -3   3  15        2.48      -21.49     18.76 o 
  -1   3  15      295.11      380.80     38.49 o 
   1   3  15     2177.49     2382.06     64.03 o 
   3   3  15       49.66       27.34     17.40 o 
   5   3  15      645.01      795.56     90.59 o 
   7   3  15        8.81        9.23     34.29 o 
  -8   4  15        4.55       17.83     49.95 o 
  -6   4  15      117.02       66.74     28.18 o 
  -4   4  15       57.83       17.30     20.40 o 
  -2   4  15      563.58      498.19     29.02 o 
   0   4  15      954.03      981.75     24.42 o 
   2   4  15      601.00      668.86     72.12 o 
   4   4  15        3.04       12.54     28.53 o 
   6   4  15      192.12      187.99     54.88 o 
   8   4  15        8.01       38.35     71.37 o 
  -7   5  15        0.15       37.21     44.36 o 
  -5   5  15      128.46      113.78     29.94 o 
  -3   5  15       26.57        0.19     19.60 o 
  -1   5  15      125.67      136.94     21.75 o 
   1   5  15      566.87      502.01     29.56 o 
   3   5  15        0.04        5.33     17.82 o 
   5   5  15      109.14      132.11     26.30 o 
   7   5  15        7.32        1.55     36.43 o 
  -8   6  15        0.35       47.90     56.41 o 
  -6   6  15        2.06      -41.64     30.42 o 
  -4   6  15       58.91       61.14     24.91 o 
  -2   6  15       61.98      130.13     39.26 o 
   0   6  15      380.05      457.05     42.62 o 
   2   6  15       21.27       19.09     18.35 o 
   4   6  15       15.89      -15.67     22.10 o 
   6   6  15       49.04       31.56     37.17 o 
  -7   7  15        0.88       -0.22     52.25 o 
  -5   7  15        2.06       56.29     29.75 o 
  -3   7  15       26.02       50.01     30.74 o 
  -1   7  15      769.56      692.60     51.43 o 
   1   7  15     2301.54     1999.88     96.86 o 
   3   7  15       57.24       53.91     35.63 o 
   5   7  15       41.81       48.66     27.56 o 
   7   7  15        0.77      -50.28     41.04 o 
  -6   8  15      128.17       87.99     46.85 o 
  -4   8  15        4.30       -9.72     34.64 o 
  -2   8  15      859.45      882.58     50.24 o 
   0   8  15        9.96       28.26     35.57 o 
   2   8  15        0.84      -35.79     30.15 o 
   4   8  15      127.28       75.03     27.98 o 
   6   8  15        9.77      -55.82     37.21 o 
  -5   9  15        0.24       -9.09     41.31 o 
  -3   9  15       12.85       37.21     43.12 o 
  -1   9  15      210.86      255.24     76.22 o 
   1   9  15       55.73       24.43     39.33 o 
   3   9  15        2.72        4.41     25.38 o 
   5   9  15        0.02      -39.56     30.20 o 
  -4  10  15       86.32       48.53     41.53 o 
  -2  10  15        0.23      -18.80     48.04 o 
   0  10  15        0.38      -42.00     36.81 o 
   2  10  15       12.04       57.54     34.74 o 
   4  10  15        4.27       72.47     29.78 o 
  -3  11  15       21.46      -28.94     33.49 o 
  -1  11  15        0.12       -9.52     33.76 o 
   1  11  15       30.00       39.06     35.01 o 
   3  11  15       11.08       15.54     29.28 o 
   0  12  15        0.00       10.83     37.07 o 
  -8   0  16        8.47      -65.21     54.47 o 
  -6   0  16     1523.23     1577.24     56.83 o 
  -4   0  16        7.07        3.34     23.29 o 
  -2   0  16        1.92      -10.19     19.87 o 
   0   0  16      299.91      302.56     18.59 o 
   2   0  16     2626.21     2492.00     47.79 o 
   4   0  16       45.65       64.13     19.72 o 
   6   0  16       20.11       15.09     41.03 o 
   8   0  16        0.35       -4.08     44.53 o 
  -9   1  16        0.74       50.93    104.95 o 
  -7   1  16      225.00      165.15     42.87 o 
  -5   1  16       74.16      149.99     21.21 o 
  -3   1  16        0.29       -5.73     14.49 o 
  -1   1  16       28.81       22.13     12.92 o 
   1   1  16      737.71      681.55     18.17 o 
   3   1  16        3.42      -16.71     11.59 o 
   5   1  16      722.99      727.20     46.11 o 
   7   1  16      117.65       80.61     29.64 o 
  -8   2  16       58.21        2.21     46.62 o 
  -6   2  16     1087.29     1106.02     42.06 o 
  -4   2  16       41.96       19.23     15.54 o 
  -2   2  16      299.64      217.83     18.86 o 
   0   2  16      312.66      330.41     21.19 o 
   2   2  16       12.94       -2.36     12.19 o 
   4   2  16        0.04       37.28     15.99 o 
   6   2  16       55.82       60.85     24.28 o 
   8   2  16        4.52       29.44     32.02 o 
  -9   3  16        0.36      -38.35     53.76 o 
  -7   3  16        2.03      -29.78     37.83 o 
  -5   3  16       14.15       13.80     27.82 o 
  -3   3  16       37.34       16.33     21.23 o 
  -1   3  16       96.75      112.23     14.04 o 
   1   3  16        0.82        9.41     13.30 o 
   3   3  16      249.44      263.70     25.54 o 
   5   3  16      238.66      248.80     38.83 o 
   7   3  16       19.58        0.75     57.04 o 
  -8   4  16       36.13       -3.24     48.96 o 
  -6   4  16       18.42        9.38     31.08 o 
  -4   4  16        0.00       -5.50     23.14 o 
  -2   4  16       74.05      128.90     22.04 o 
   0   4  16      438.75      403.33     78.87 o 
   2   4  16       87.82       37.81     18.50 o 
   4   4  16        2.42       -6.96     20.95 o 
   6   4  16       48.38       64.41     37.75 o 
   8   4  16       20.30       17.08     50.52 o 
  -7   5  16      116.59       90.79     76.43 o 
  -5   5  16      248.29      160.67     31.31 o 
  -3   5  16       49.57       67.28     23.72 o 
  -1   5  16       49.91       39.60     21.36 o 
   1   5  16       19.87       58.31     18.05 o 
   3   5  16      117.38      149.70     33.82 o 
   5   5  16       28.22       34.67     24.39 o 
   7   5  16        7.56       -2.68     41.45 o 
  -8   6  16       14.23      -62.08     55.67 o 
  -6   6  16       35.54       13.06     34.88 o 
  -4   6  16        4.08      -29.68     24.15 o 
  -2   6  16      196.22      209.15     34.64 o 
   0   6  16     1135.75     1305.75     55.32 o 
   2   6  16       97.26      184.90     24.90 o 
   4   6  16       46.49       -9.20     22.70 o 
   6   6  16       48.84       26.71     36.53 o 
  -7   7  16        1.77       -0.09     65.07 o 
  -5   7  16       68.32       -4.84     29.54 o 
  -3   7  16        3.37       13.29     42.54 o 
  -1   7  16       55.92       12.94     31.27 o 
   1   7  16     2009.94     2294.00    166.73 o 
   3   7  16       84.36       67.89     29.84 o 
   5   7  16        7.60      -36.27     25.81 o 
   7   7  16       14.63      -46.40     39.76 o 
  -6   8  16        5.49       21.80     49.27 o 
  -4   8  16        2.58      -26.33     33.39 o 
  -2   8  16      580.49      774.39     57.27 o 
   0   8  16      225.26      276.52     81.99 o 
   2   8  16        1.23      -33.20     22.42 o 
   4   8  16       37.94       13.42     30.67 o 
   6   8  16        4.60      -39.77     39.85 o 
  -5   9  16        3.39       46.89     44.27 o 
  -3   9  16       41.92       36.37     38.85 o 
  -1   9  16       27.30        8.74     40.32 o 
   1   9  16       44.62       53.07     37.52 o 
   3   9  16       44.06       54.99     29.46 o 
   5   9  16        3.92       -1.07     32.73 o 
  -4  10  16       55.27       33.58     43.68 o 
  -2  10  16        6.67      -15.98     40.01 o 
   0  10  16        5.36       17.06     40.83 o 
   2  10  16       82.21       24.52     44.04 o 
   4  10  16        1.02      -23.66     30.75 o 
  -3  11  16        0.14      -17.74     39.31 o 
  -1  11  16       17.32       -8.20     45.44 o 
   1  11  16        7.81        7.24     35.23 o 
   3  11  16       59.99       69.31     31.77 o 
  -9   1  17        0.45      -27.97     53.03 o 
  -7   1  17      890.14     1405.22    306.06 o 
  -5   1  17       19.60        6.02     17.96 o 
  -3   1  17       47.48       44.04     16.70 o 
  -1   1  17      345.32      450.20     30.32 o 
   1   1  17        0.63        6.07     11.40 o 
   3   1  17      228.62      256.28     17.15 o 
   5   1  17       13.29       18.96     19.61 o 
   7   1  17      155.27       68.02     30.72 o 
  -8   2  17        6.69        7.58     46.96 o 
  -6   2  17      243.11      308.06     47.78 o 
  -4   2  17       51.75       42.76     17.16 o 
  -2   2  17     1150.64     1076.13     30.53 o 
   0   2  17      749.29      770.48     21.24 o 
   2   2  17      327.51      372.43     20.47 o 
   4   2  17      460.81      601.80     29.25 o 
   6   2  17      314.02      345.78     35.50 o 
   8   2  17        5.66       20.56     33.51 o 
  -9   3  17        6.74       10.42     57.78 o 
  -7   3  17        2.01       54.14     42.60 o 
  -5   3  17       10.11        6.93     24.34 o 
  -3   3  17      344.08      415.28     32.33 o 
  -1   3  17       30.46       22.71     16.56 o 
   1   3  17     1241.43     1186.76     26.70 o 
   3   3  17        2.11       -9.76     19.07 o 
   5   3  17      221.37      210.29     37.84 o 
   7   3  17       47.98       56.83     39.09 o 
  -8   4  17       11.62       21.19     50.86 o 
  -6   4  17        4.92        8.13     28.75 o 
  -4   4  17        3.17      -36.07     24.04 o 
  -2   4  17      255.09      263.96     28.16 o 
   0   4  17      382.66      564.65     57.66 o 
   2   4  17       72.03       57.43     19.13 o 
   4   4  17        9.51       -5.20     21.51 o 
   6   4  17      108.25      155.02     73.11 o 
   8   4  17       11.31        5.70     44.14 o 
  -7   5  17       30.18       28.67     46.84 o 
  -5   5  17        2.19       -6.58     26.72 o 
  -3   5  17        0.01       17.06     22.76 o 
  -1   5  17      138.05      193.03     85.75 o 
   1   5  17        6.01      -13.87     17.46 o 
   3   5  17       21.07       44.00     21.96 o 
   5   5  17      153.40      193.60     48.58 o 
   7   5  17        0.10      -14.69     73.46 o 
  -8   6  17        0.52      -59.41     58.81 o 
  -6   6  17        6.39        3.69     34.21 o 
  -4   6  17       77.48       65.99     28.61 o 
  -2   6  17      165.15      232.92     35.37 o 
   0   6  17      995.30      756.90     56.39 o 
   2   6  17       59.24      120.92     24.65 o 
   4   6  17       10.78       79.36     25.73 o 
   6   6  17        0.66      -40.82     36.29 o 
  -7   7  17        1.20       20.49     53.87 o 
  -5   7  17        3.71       -5.30     37.27 o 
  -3   7  17      260.96      185.42     48.94 o 
  -1   7  17      151.38      235.36     40.03 o 
   1   7  17      381.51      388.92     75.96 o 
   3   7  17       14.16       45.34     25.88 o 
   5   7  17      185.54       89.19     39.99 o 
  -6   8  17      108.12       72.35     55.73 o 
  -4   8  17       21.67      -31.34     42.67 o 
  -2   8  17       58.52      233.25     40.88 o 
   0   8  17      800.16      660.95     56.15 o 
   2   8  17       53.40       17.93     25.03 o 
   4   8  17        0.24      -12.42     28.98 o 
   6   8  17       34.01       54.11     44.09 o 
  -5   9  17       56.91       16.20     50.88 o 
  -3   9  17       72.45        5.38     37.45 o 
  -1   9  17       18.96       53.07     38.71 o 
   1   9  17       54.31       46.74     42.82 o 
   3   9  17        4.36       36.82     45.00 o 
   5   9  17       10.98      -45.27     33.92 o 
  -4  10  17       17.05        3.80     45.61 o 
  -2  10  17      142.09       42.74     53.77 o 
   0  10  17        2.97        4.97     43.20 o 
   2  10  17       18.31       -9.84     45.59 o 
   4  10  17        1.93      -52.68     35.12 o 
  -3  11  17       36.71       13.23     49.34 o 
  -1  11  17       43.52       27.16     50.02 o 
   1  11  17       37.67       75.64     37.15 o 
  -8   0  18      105.02       51.46     67.87 o 
  -6   0  18      305.64      299.58     68.95 o 
  -4   0  18       66.32       20.50     24.90 o 
  -2   0  18      161.35      133.68     33.45 o 
   0   0  18      946.37      823.62     33.26 o 
   2   0  18      895.04      914.52     37.75 o 
   4   0  18     1172.49     1165.87     38.46 o 
   6   0  18      234.03      272.81     44.26 o 
   8   0  18        8.12       -9.23     46.13 o 
  -9   1  18        2.11      -12.25     61.26 o 
  -7   1  18      483.29      730.50     76.46 o 
  -5   1  18        0.12      -26.41     18.58 o 
  -3   1  18      252.27      324.00     24.99 o 
  -1   1  18      146.24      203.38     20.17 o 
   1   1  18     2058.02     2094.38     35.29 o 
   3   1  18        0.55        1.14     12.70 o 
   5   1  18       22.37       34.44     22.66 o 
   7   1  18       27.10       25.03     28.15 o 
  -8   2  18        0.03        3.28     47.81 o 
  -6   2  18        8.21       15.26     27.23 o 
  -4   2  18        0.34        9.05     18.17 o 
  -2   2  18        1.55       14.33     16.14 o 
   0   2  18      733.27      626.22     20.61 o 
   2   2  18      291.22      310.63     20.29 o 
   4   2  18      495.69      511.67     28.80 o 
   6   2  18        7.75       -5.61     25.73 o 
   8   2  18       10.50      -42.99     40.36 o 
  -7   3  18      223.94      340.90     77.55 o 
  -5   3  18       33.84        8.39     26.60 o 
  -3   3  18        0.07       -5.48     16.35 o 
  -1   3  18       54.33       21.45     15.59 o 
   1   3  18      146.99      176.57     17.22 o 
   3   3  18       28.78       54.50     21.34 o 
   5   3  18      589.70      649.52    111.13 o 
   7   3  18        0.25       10.33     52.43 o 
  -8   4  18        7.95      -16.68     53.22 o 
  -6   4  18        5.67       -0.61     30.76 o 
  -4   4  18        7.70       -3.99     25.76 o 
  -2   4  18       89.57      101.71     24.58 o 
   0   4  18      889.98      741.88     29.03 o 
   2   4  18      114.98      136.77     22.78 o 
   4   4  18       21.62        2.27     22.30 o 
   6   4  18      218.61      245.01     45.92 o 
  -7   5  18        9.66       56.42     50.26 o 
  -5   5  18       85.80       37.53     30.24 o 
  -3   5  18        9.16       61.25     24.65 o 
  -1   5  18      182.13      146.82     34.75 o 
   1   5  18      275.64      210.64     24.39 o 
   3   5  18       34.33        2.32     21.57 o 
   5   5  18     1037.54      962.35     59.93 o 
   7   5  18       11.10       -3.33     65.16 o 
  -6   6  18       38.20      -23.38     33.17 o 
  -4   6  18       83.64       95.69     32.86 o 
  -2   6  18      249.46      318.71     40.31 o 
   0   6  18      336.12      393.17     44.30 o 
   2   6  18      125.97       98.23     22.64 o 
   4   6  18        1.54       -6.46     25.62 o 
   6   6  18       36.96       29.80     41.74 o 
  -7   7  18       92.75       25.89     57.08 o 
  -5   7  18        2.18      -41.26     40.64 o 
  -3   7  18       33.48       75.97     34.49 o 
  -1   7  18      102.00       67.76     45.74 o 
   1   7  18      129.64      171.32     44.58 o 
   3   7  18       63.07       46.89     27.48 o 
   5   7  18        0.03       -9.16     34.16 o 
  -6   8  18        1.27       20.20     54.50 o 
  -4   8  18       39.60       98.18     44.85 o 
  -2   8  18       32.19       29.60     36.95 o 
   0   8  18      130.49      174.40     65.74 o 
   2   8  18       42.35       10.68     26.42 o 
   4   8  18        8.68      -13.41     29.50 o 
  -5   9  18        2.13      -22.65     45.67 o 
  -3   9  18        6.53      -15.91     39.13 o 
  -1   9  18        4.70      -50.67     37.83 o 
   1   9  18        3.14       11.62     40.59 o 
   3   9  18        6.95       -8.93     29.87 o 
  -4  10  18        6.97        4.42     54.07 o 
  -2  10  18       94.55       57.99     42.62 o 
   0  10  18       13.93       46.96     42.37 o 
   2  10  18       27.73       29.03     45.77 o 
  -1  11  18       10.39      -37.71     48.57 o 
   1  11  18        2.28       29.08     72.79 o 
  -9   1  19        0.49       11.82    107.66 o 
  -7   1  19      137.33      216.49     73.02 o 
  -5   1  19       62.49        5.39     20.93 o 
  -3   1  19      373.14      433.61     27.43 o 
  -1   1  19      408.96      517.53     26.04 o 
   1   1  19      129.90      214.34     18.59 o 
   3   1  19      267.68      293.81     23.65 o 
   5   1  19      492.06      528.30     37.61 o 
   7   1  19       12.62      -41.84     27.89 o 
  -8   2  19      193.98      264.84     57.82 o 
  -6   2  19        0.08      -35.18     27.55 o 
  -4   2  19       15.70       21.87     18.06 o 
  -2   2  19     1714.34     1638.48     44.20 o 
   0   2  19       34.79       39.78     18.34 o 
   2   2  19      904.89      934.89     26.17 o 
   4   2  19      274.06      337.56     26.12 o 
   6   2  19      101.51       33.00     28.97 o 
   8   2  19        1.65      -30.74     41.01 o 
  -7   3  19       32.10       32.62     59.97 o 
  -5   3  19        3.71       -4.79     32.52 o 
  -3   3  19      529.04      540.92     30.98 o 
  -1   3  19       22.82       41.15     16.73 o 
   1   3  19       40.87       15.80     15.68 o 
   3   3  19       34.19       11.95     20.64 o 
   5   3  19       24.54       27.38     33.01 o 
   7   3  19       21.29      -54.94     36.63 o 
  -8   4  19       17.41       -8.97     53.81 o 
  -6   4  19       19.66       39.66     32.93 o 
  -4   4  19       44.26       40.80     22.54 o 
  -2   4  19       60.55       72.57     27.58 o 
   0   4  19     1288.58     1275.94     82.61 o 
   2   4  19       14.90      -13.56     19.53 o 
   4   4  19      567.05      478.31     36.08 o 
   6   4  19      286.89      253.81     67.13 o 
  -7   5  19       13.41       -6.55     52.19 o 
  -5   5  19        7.65       34.11     34.91 o 
  -3   5  19        1.09      -36.05     24.38 o 
  -1   5  19       30.28       24.37     30.05 o 
   1   5  19       20.12       43.11     20.23 o 
   3   5  19        0.34      -25.02     20.67 o 
   5   5  19      169.95      198.60     39.87 o 
   7   5  19        0.09       36.49     46.26 o 
  -6   6  19        4.49      -24.01     49.28 o 
  -4   6  19       89.59       90.11     37.40 o 
  -2   6  19       14.48       40.79     73.10 o 
   0   6  19      100.39      203.67     40.96 o 
   2   6  19       89.64       63.11     27.78 o 
   4   6  19      407.14      476.84     85.17 o 
   6   6  19        9.38      -34.43     38.94 o 
  -7   7  19       30.59      -64.56     56.05 o 
  -5   7  19       13.81       -6.97     42.28 o 
  -3   7  19       19.39       -5.78     33.23 o 
  -1   7  19       85.94       30.81     35.19 o 
   1   7  19       13.53        8.16     23.45 o 
   3   7  19        1.19       -1.29     25.13 o 
   5   7  19        0.00        3.07     38.27 o 
  -6   8  19        5.67      -10.09     59.66 o 
  -4   8  19        7.23        5.91     40.14 o 
  -2   8  19       22.87      -29.07     34.53 o 
   0   8  19        0.31        1.68     38.32 o 
   2   8  19       31.75      -16.70     26.13 o 
   4   8  19        2.99      -20.63     30.03 o 
  -5   9  19        0.93       -5.54     46.02 o 
  -3   9  19       15.13      -14.90     41.50 o 
  -1   9  19      296.72      276.05     50.24 o 
   1   9  19        6.50      -19.46     42.22 o 
   3   9  19       66.62       82.22     32.73 o 
  -4  10  19        5.60      -16.70     51.85 o 
  -2  10  19      162.95      105.94     44.89 o 
   0  10  19       20.77       40.67     46.85 o 
   2  10  19       29.18       -5.75     33.43 o 
  -1  11  19       75.49        6.35     49.32 o 
  -8   0  20       30.77      -41.16     73.46 o 
  -6   0  20      110.62       85.10     34.96 o 
  -4   0  20      103.96      160.46     35.31 o 
  -2   0  20      416.63      356.98     34.47 o 
   0   0  20        0.43       39.84     23.28 o 
   2   0  20      416.15      543.05     35.95 o 
   4   0  20     1493.95     1688.55     46.85 o 
   6   0  20       61.82       35.40     40.63 o 
  -7   1  20      145.12      119.95     47.87 o 
  -5   1  20       19.85       47.29     26.01 o 
  -3   1  20      437.33      540.31     31.21 o 
  -1   1  20      274.63      406.27     25.63 o 
   1   1  20      188.30      200.54     18.73 o 
   3   1  20      482.69      518.98     23.52 o 
   5   1  20       92.43       56.97     26.88 o 
   7   1  20        0.17      -42.07     29.77 o 
  -8   2  20        1.13      -27.97     50.17 o 
  -6   2  20        7.41        1.11     28.76 o 
  -4   2  20      188.93      149.52     23.38 o 
  -2   2  20        9.86       -0.28     17.13 o 
   0   2  20      626.86      670.83     43.97 o 
   2   2  20       58.52       40.03     15.91 o 
   4   2  20      171.91      233.21     39.47 o 
   6   2  20       64.51      121.89     49.37 o 
  -7   3  20       83.78       92.77     50.39 o 
  -5   3  20       72.09       46.50     28.62 o 
  -3   3  20      115.65      170.24     30.09 o 
  -1   3  20      780.67      796.84     57.85 o 
   1   3  20      101.94       97.73     19.31 o 
   3   3  20       74.83       49.40     23.53 o 
   5   3  20      152.57      128.35     39.08 o 
   7   3  20        1.14       44.22     44.78 o 
  -8   4  20        2.10        6.08     58.75 o 
  -6   4  20       32.66       31.13     41.59 o 
  -4   4  20       11.50        4.55     27.34 o 
  -2   4  20      381.42      458.89     35.85 o 
   0   4  20      490.66      543.20     90.22 o 
   2   4  20      114.75      132.47     32.92 o 
   4   4  20       36.25       67.58     26.56 o 
   6   4  20      112.36      117.06     41.51 o 
  -7   5  20        0.01      -30.75     89.29 o 
  -5   5  20        1.10        8.76     28.28 o 
  -3   5  20       69.27      115.72     29.62 o 
  -1   5  20        7.64       -1.50     34.69 o 
   1   5  20     1102.81     1105.05     41.44 o 
   3   5  20       13.86      -27.45     21.57 o 
   5   5  20      229.14      373.25     47.97 o 
  -6   6  20       90.67      130.26     46.63 o 
  -4   6  20        5.04       49.66     37.97 o 
  -2   6  20       44.64       59.66     33.23 o 
   0   6  20        0.17      -13.44     29.68 o 
   2   6  20        4.24        3.74     22.73 o 
   4   6  20        1.36       26.15     31.11 o 
   6   6  20        5.92      -24.78     43.23 o 
  -5   7  20       14.03       21.88     47.26 o 
  -3   7  20       37.04        4.14     39.09 o 
  -1   7  20      127.02      186.00     43.01 o 
   1   7  20       10.74       13.79     23.78 o 
   3   7  20        6.05      -18.66     26.19 o 
   5   7  20       37.42       11.38     39.79 o 
  -6   8  20        1.78      -63.21     69.29 o 
  -4   8  20       86.03       73.91     42.79 o 
  -2   8  20      232.99      182.10     45.71 o 
   0   8  20       85.66       97.38     43.77 o 
   2   8  20        3.19      -18.89     27.42 o 
   4   8  20        3.83      -20.41     30.19 o 
  -5   9  20        0.06      -80.60     60.68 o 
  -3   9  20      199.04      208.06     50.77 o 
  -1   9  20        0.45      -16.00     39.13 o 
   1   9  20       28.34       27.79     29.22 o 
   3   9  20        0.72       -7.02     40.28 o 
  -2  10  20      249.72      209.16     53.77 o 
   0  10  20       38.97        9.49     48.52 o 
   2  10  20       21.77       42.68     35.33 o 
  -7   1  21      334.22      312.40     57.31 o 
  -5   1  21        4.77        0.77     21.35 o 
  -3   1  21       24.39        1.28     17.83 o 
  -1   1  21        0.06        0.79     17.68 o 
   1   1  21       64.58       23.62     19.02 o 
   3   1  21       45.00       50.48     15.76 o 
   5   1  21       63.39       16.08     25.65 o 
   7   1  21        0.16        1.92     37.30 o 
  -8   2  21      122.14      152.66     59.19 o 
  -6   2  21       67.05       86.51     27.14 o 
  -4   2  21       16.12       29.26     21.84 o 
  -2   2  21       12.90       13.91     18.52 o 
   0   2  21        1.48        2.81     17.30 o 
   2   2  21      631.68      666.87     44.13 o 
   4   2  21        0.07       12.60     19.41 o 
   6   2  21        6.33      -11.83     37.69 o 
  -7   3  21       12.40       37.71     50.28 o 
  -5   3  21      166.32      278.33     36.54 o 
  -3   3  21       99.33       60.79     21.02 o 
  -1   3  21      569.45      605.94     62.62 o 
   1   3  21        1.09       25.31     22.87 o 
   3   3  21        5.75        6.60     22.62 o 
   5   3  21       48.46       59.67     34.34 o 
   7   3  21        5.15      -60.37     40.25 o 
  -8   4  21        0.05       15.93     59.40 o 
  -6   4  21       10.31      -13.48     32.66 o 
  -4   4  21       55.39       59.03     31.81 o 
  -2   4  21      308.87      334.16     49.50 o 
   0   4  21     1765.36     1915.40    104.36 o 
   2   4  21      168.43      135.19     37.19 o 
   4   4  21       64.25       61.56     27.55 o 
   6   4  21      218.17      178.99     44.49 o 
  -7   5  21        9.31      -58.11     55.11 o 
  -5   5  21        1.06      -24.33     32.37 o 
  -3   5  21      166.45      157.23     42.15 o 
  -1   5  21      160.10      187.30     73.20 o 
   1   5  21       41.19       72.47     54.61 o 
   3   5  21        8.05      -18.64     24.47 o 
   5   5  21       54.66       22.28     40.45 o 
  -6   6  21        1.04      -39.33     43.39 o 
  -4   6  21        8.19       20.91     38.92 o 
  -2   6  21       91.57       77.60     36.26 o 
   0   6  21      243.72      208.34     79.73 o 
   2   6  21       41.01       35.27     25.97 o 
   4   6  21        0.81       21.79     28.45 o 
   6   6  21       12.92      -45.58     44.10 o 
  -5   7  21       49.71        6.42     46.64 o 
  -3   7  21        1.25      -54.73     36.49 o 
  -1   7  21        1.33       -2.66     33.93 o 
   1   7  21      117.49      238.30     43.18 o 
   3   7  21       30.67      -22.23     36.62 o 
   5   7  21        0.37      -54.76     47.24 o 
  -4   8  21       40.54       44.86     47.95 o 
  -2   8  21       55.32       -1.43     61.04 o 
   0   8  21        0.17        6.72     38.53 o 
   2   8  21        1.45       -9.39     28.42 o 
   4   8  21       54.26       22.97     33.08 o 
  -3   9  21       10.39      -50.82     44.30 o 
  -1   9  21        1.12      -29.72     43.01 o 
   1   9  21       33.84        9.47     66.63 o 
   3   9  21       39.45      -15.91     32.42 o 
  -2  10  21       33.47       98.07     54.82 o 
   0  10  21       22.32      -66.85     44.57 o 
  -8   0  22      150.39      164.94     89.17 o 
  -6   0  22       43.11      -10.20     34.08 o 
  -4   0  22       36.01       98.99     41.70 o 
  -2   0  22       55.25       40.35     26.56 o 
   0   0  22      142.83       96.81     30.16 o 
   2   0  22      810.27      853.14     35.23 o 
   4   0  22       36.44      -40.15     27.69 o 
   6   0  22      117.01      116.85     50.13 o 
  -7   1  22       64.22       61.71     52.38 o 
  -5   1  22        6.71        6.56     22.99 o 
  -3   1  22       68.44       96.58     20.40 o 
  -1   1  22       61.45      102.39     21.38 o 
   1   1  22      228.46      312.37     27.57 o 
   3   1  22       74.20       74.95     18.81 o 
   5   1  22       64.99       26.51     26.99 o 
   7   1  22        0.88      -53.93     35.95 o 
  -8   2  22       88.36       73.71     59.02 o 
  -6   2  22        3.22      -17.17     25.92 o 
  -4   2  22        5.17       -4.58     21.86 o 
  -2   2  22       26.95       15.12     17.67 o 
   0   2  22        2.81        9.84     19.56 o 
   2   2  22      545.03      623.06     28.91 o 
   4   2  22        6.99      -24.96     20.63 o 
   6   2  22        0.00       -9.63     39.09 o 
  -7   3  22       12.74      -14.61     49.80 o 
  -5   3  22       19.86      -27.24     30.48 o 
  -3   3  22        4.24        0.15     22.27 o 
  -1   3  22       22.76       48.20     23.37 o 
   1   3  22      218.15      161.70     36.88 o 
   3   3  22       44.96        8.02     28.80 o 
   5   3  22       55.81      111.89     37.95 o 
  -6   4  22        3.09       37.33     42.95 o 
  -4   4  22       59.21       33.33     38.16 o 
  -2   4  22        4.27        0.30     26.21 o 
   0   4  22      396.00      588.58     53.72 o 
   2   4  22       27.00       -9.45     22.86 o 
   4   4  22       91.76       81.17     29.42 o 
   6   4  22       57.16       86.96     44.80 o 
  -7   5  22       49.25       -5.85     56.51 o 
  -5   5  22       12.33      -34.38     35.03 o 
  -3   5  22       37.80       49.84     34.31 o 
  -1   5  22       51.68       -1.19     34.47 o 
   1   5  22     1253.18     1078.12     56.71 o 
   3   5  22       69.03      -17.79     24.83 o 
   5   5  22      196.17      171.98     82.96 o 
  -6   6  22        0.82      -51.79     50.20 o 
  -4   6  22       43.29      -36.10     39.61 o 
  -2   6  22        2.15       15.51     35.40 o 
   0   6  22       25.09       28.45     55.54 o 
   2   6  22       23.40        6.66     25.60 o 
   4   6  22        3.68      -25.10     35.22 o 
  -5   7  22       14.47      -54.69     43.85 o 
  -3   7  22       11.97      -29.68     40.74 o 
  -1   7  22       57.38       86.21     40.91 o 
   1   7  22        1.47      -18.49     38.49 o 
   3   7  22        0.04       -8.93     29.95 o 
   5   7  22       68.39       44.71     45.66 o 
  -4   8  22       44.78       21.85     48.05 o 
  -2   8  22       78.39       85.75     46.53 o 
   0   8  22       34.51       26.31     40.54 o 
   2   8  22        5.69       19.87     41.31 o 
   4   8  22       13.92       70.96     76.34 o 
  -3   9  22       21.07      -33.04     49.26 o 
  -1   9  22      118.78      102.45     49.36 o 
   1   9  22       28.19        1.45     83.04 o 
   0  10  22        6.48        9.55     49.79 o 
  -7   1  23        6.81      -20.45     47.97 o 
  -5   1  23        3.96       25.68     25.53 o 
  -3   1  23        0.05        2.36     20.51 o 
  -1   1  23      478.99      392.96     27.69 o 
   1   1  23       51.24       -9.28     20.97 o 
   3   1  23      713.25      684.27     28.18 o 
   5   1  23       23.36       53.09     28.50 o 
  -6   2  23        4.11       14.07     27.73 o 
  -4   2  23      129.83      180.29     27.69 o 
  -2   2  23       13.81       15.39     18.34 o 
   0   2  23      662.65      676.31     50.49 o 
   2   2  23       20.84       14.59     23.75 o 
   4   2  23       89.80       60.20     23.65 o 
   6   2  23        1.04      -18.22     41.02 o 
  -7   3  23       45.93       -5.21     62.78 o 
  -5   3  23        1.43      -45.35     30.23 o 
  -3   3  23       35.43       19.49     21.88 o 
  -1   3  23       13.86       11.73     25.16 o 
   1   3  23      535.42      520.44     40.01 o 
   3   3  23       55.62       63.45     25.61 o 
   5   3  23        9.12      -39.09     36.34 o 
  -6   4  23       20.27      -10.85     36.17 o 
  -4   4  23       38.88       17.21     32.20 o 
  -2   4  23       12.62       40.69     44.05 o 
   0   4  23      309.99      224.63     41.28 o 
   2   4  23      156.28      172.11     40.20 o 
   4   4  23       12.09       -1.54     28.81 o 
   6   4  23        7.68        1.90     41.42 o 
  -5   5  23       21.57       -2.92     34.87 o 
  -3   5  23      102.07       33.19     36.53 o 
  -1   5  23        0.67       -8.76     40.68 o 
   1   5  23       17.89       17.20     37.49 o 
   3   5  23        0.33       40.33     29.33 o 
   5   5  23        3.21       26.48     41.35 o 
  -6   6  23        6.34       62.82     56.52 o 
  -4   6  23        2.59       -2.65     42.26 o 
  -2   6  23       28.53       54.76     43.31 o 
   0   6  23       48.91        3.00     39.65 o 
   2   6  23       15.51      -21.71     56.20 o 
   4   6  23       49.60       62.33     83.63 o 
  -5   7  23        7.50      -56.00     92.26 o 
  -3   7  23       70.94       48.86     42.49 o 
  -1   7  23       30.95      -12.72     38.54 o 
   1   7  23       20.32      -30.52     42.93 o 
   3   7  23       16.39        0.30     31.23 o 
  -4   8  23       34.15       53.54     49.79 o 
  -2   8  23       58.62       54.73     55.49 o 
   0   8  23      141.77      201.96     49.20 o 
   2   8  23        0.06      -44.44     46.22 o 
  -3   9  23       31.68      -37.90     61.21 o 
  -1   9  23       35.26       -3.05     47.98 o 
   1   9  23        9.20       92.21     47.69 o 
  -6   0  24       14.73      -12.66     44.31 o 
  -4   0  24       10.87      -34.55     32.79 o 
  -2   0  24       16.93       -0.44     27.28 o 
   0   0  24      191.59      177.69     34.52 o 
   2   0  24      987.28     1037.00     51.84 o 
   4   0  24       25.51       95.61     32.61 o 
   6   0  24       29.30       -0.98     51.46 o 
  -7   1  24        9.19       20.71     55.06 o 
  -5   1  24        0.14        9.97     24.82 o 
  -3   1  24       14.71       22.66     20.01 o 
  -1   1  24      233.37      169.87     23.96 o 
   1   1  24        2.91      -26.90     20.46 o 
   3   1  24       86.54       91.40     27.33 o 
   5   1  24       92.03       66.97     42.78 o 
  -6   2  24       14.48        4.29     27.79 o 
  -4   2  24       40.12       41.22     23.25 o 
  -2   2  24        8.37        3.03     19.80 o 
   0   2  24      197.93      181.48     29.04 o 
   2   2  24      201.91      335.61     34.94 o 
   4   2  24       10.00       19.68     23.28 o 
   6   2  24        8.41       -9.51     41.98 o 
  -7   3  24        0.07      -67.01     58.20 o 
  -5   3  24        4.81       -5.25     32.70 o 
  -3   3  24      192.65      151.10     27.73 o 
  -1   3  24       58.90       31.43     23.94 o 
   1   3  24        8.18      -29.18     24.18 o 
   3   3  24      132.61      157.86     42.23 o 
   5   3  24        0.09      -24.57     41.02 o 
  -6   4  24       11.02      -10.36     38.73 o 
  -4   4  24      338.67      430.56     44.54 o 
  -2   4  24       16.13      -12.10     34.71 o 
   0   4  24       10.53        0.72     33.69 o 
   2   4  24       61.96       69.87     39.46 o 
   4   4  24        1.98       42.55     30.42 o 
  -5   5  24        0.53       23.10     46.25 o 
  -3   5  24       65.15       75.47     39.50 o 
  -1   5  24        3.99       14.80     37.70 o 
   1   5  24        3.20       60.70     41.06 o 
   3   5  24       40.19       39.46     42.56 o 
   5   5  24        2.97        2.45     43.60 o 
  -6   6  24        5.66      -42.16     85.83 o 
  -4   6  24      128.01      152.37     47.32 o 
  -2   6  24       72.83      114.07     44.89 o 
   0   6  24        0.08      -33.17     38.90 o 
   2   6  24       18.96       64.10     40.91 o 
   4   6  24       22.01        2.52     34.29 o 
  -5   7  24       31.82      -20.81     48.69 o 
  -3   7  24       95.08      147.90     47.57 o 
  -1   7  24        6.91      -12.06     41.52 o 
   1   7  24       49.55       32.61     46.09 o 
   3   7  24        8.09       -4.95     49.60 o 
  -4   8  24        0.01      -57.72     53.95 o 
  -2   8  24       97.20      133.20     51.87 o 
   0   8  24        4.64      -51.03     42.24 o 
   2   8  24        0.58      -50.08     48.24 o 
  -1   9  24        6.24      -23.57     51.55 o 
   1   9  24       22.60       35.68    100.91 o 
  -7   1  25       14.47       29.12     63.88 o 
  -5   1  25       47.42       85.80     27.48 o 
  -3   1  25       27.14       16.90     21.92 o 
  -1   1  25      329.29      415.22     64.22 o 
   1   1  25        8.42       31.34     42.64 o 
   3   1  25      139.21       81.88     58.31 o 
   5   1  25        5.43      -47.67     37.06 o 
  -6   2  25        0.66        6.45     29.39 o 
  -4   2  25       99.95      103.74     26.99 o 
  -2   2  25        0.00        3.71     20.76 o 
   0   2  25      187.53      239.20     32.87 o 
   2   2  25        8.28       14.56     26.78 o 
   4   2  25      176.32      231.47     30.14 o 
   6   2  25       10.04      -46.64     55.67 o 
  -7   3  25       43.49      237.09    120.88 o 
  -5   3  25       15.55       21.07     31.48 o 
  -3   3  25       16.61       -9.24     22.64 o 
  -1   3  25       13.87      -14.88     23.45 o 
   1   3  25      146.22      209.21     41.97 o 
   3   3  25       28.75        7.09     38.87 o 
   5   3  25       25.39        9.35     42.06 o 
  -6   4  25        7.46       21.69     39.84 o 
  -4   4  25       64.75       56.24     35.29 o 
  -2   4  25        6.11      -30.49     41.25 o 
   0   4  25      211.55      331.46     60.96 o 
   2   4  25       10.29      -53.07     58.06 o 
   4   4  25        0.40      -62.27     43.54 o 
  -5   5  25       74.82       75.25     48.82 o 
  -3   5  25       18.81       -3.60     38.37 o 
  -1   5  25        0.05      -11.23     39.97 o 
   1   5  25       31.31       37.59     39.83 o 
   3   5  25        2.72        4.03     41.67 o 
   5   5  25       64.49       62.48     47.03 o 
  -4   6  25       46.17       22.45     47.23 o 
  -2   6  25       15.84       27.48     40.54 o 
   0   6  25        0.87      -30.19     40.54 o 
   2   6  25       13.17       24.71     47.69 o 
   4   6  25        2.60        5.62     48.04 o 
  -3   7  25       35.21       17.80     47.62 o 
  -1   7  25       33.30       67.15     44.01 o 
   1   7  25       24.20      -14.27     45.68 o 
   3   7  25       45.92       43.60     52.15 o 
  -2   8  25       59.99       13.81     48.92 o 
   0   8  25      141.62      114.36     49.89 o 
   2   8  25        0.16      -51.46     51.50 o 
  -6   0  26       30.20       25.02     42.39 o 
  -4   0  26        1.26      -36.91     46.04 o 
  -2   0  26       40.11       48.91     29.40 o 
   0   0  26      936.28      782.51     47.20 o 
   2   0  26        1.77      -18.23     31.15 o 
   4   0  26        0.31       -6.92     45.60 o 
  -5   1  26       29.12        5.32     31.90 o 
  -3   1  26        0.12      -13.25     20.67 o 
  -1   1  26      158.45      213.25     30.42 o 
   1   1  26       71.78      113.34     27.15 o 
   3   1  26        0.80        4.77     27.56 o 
   5   1  26       18.05       55.00     53.23 o 
  -6   2  26       12.15       30.92     31.44 o 
  -4   2  26       26.34       28.67     25.63 o 
  -2   2  26       21.53       28.16     22.08 o 
   0   2  26      943.21     1003.01     42.63 o 
   2   2  26        0.97      -39.38     26.25 o 
   4   2  26        5.98       24.25     30.96 o 
  -5   3  26        7.48       24.53     37.07 o 
  -3   3  26        5.10       21.06     37.54 o 
  -1   3  26       23.25        8.98     25.71 o 
   1   3  26      243.10      304.10     37.80 o 
   3   3  26       11.27        9.06     47.46 o 
   5   3  26        2.63       28.26     45.02 o 
  -6   4  26        0.18       23.20     44.28 o 
  -4   4  26        6.50       14.39     42.71 o 
  -2   4  26        0.15       -8.77     37.49 o 
   0   4  26       22.27       -3.65     36.19 o 
   2   4  26       15.75       25.91     70.66 o 
   4   4  26        0.17        0.77     45.40 o 
  -5   5  26        8.93       36.76     80.02 o 
  -3   5  26        7.98      -14.52     43.25 o 
  -1   5  26       69.22       68.23     40.28 o 
   1   5  26       49.79       33.09     41.26 o 
   3   5  26        0.33      -30.45     48.47 o 
  -4   6  26        4.53       -8.76     54.47 o 
  -2   6  26        0.22       -0.09     41.12 o 
   0   6  26      169.05       61.73     45.37 o 
   2   6  26        0.00       17.66     48.03 o 
  -3   7  26        0.73      -20.05     46.85 o 
  -1   7  26       27.44      -19.95     44.18 o 
   1   7  26       21.63       15.13     49.26 o 
  -2   8  26        2.20        0.24     50.42 o 
   0   8  26        4.69       59.20     50.26 o 
  -5   1  27       43.81       16.45     27.54 o 
  -3   1  27        1.62      -14.76     22.54 o 
  -1   1  27      220.04      211.30     28.16 o 
   1   1  27      293.91      401.68     39.67 o 
   3   1  27       18.48      -17.58     30.23 o 
  -6   2  27        2.60      -27.04     32.36 o 
  -4   2  27        4.22      -37.34     25.71 o 
  -2   2  27       58.82       40.54     24.75 o 
   0   2  27      675.03      755.23     43.20 o 
   2   2  27       17.30       -4.23     28.75 o 
   4   2  27       35.64      -14.92     41.66 o 
  -5   3  27        9.25        6.54     47.03 o 
  -3   3  27       23.46      -13.93     29.01 o 
  -1   3  27       12.70        0.23     28.94 o 
   1   3  27       30.90       -0.79     27.83 o 
   3   3  27       23.91       12.37     71.51 o 
  -4   4  27       39.02        9.01     63.52 o 
  -2   4  27        2.50      -20.28     37.35 o 
   0   4  27       74.85       78.89     44.52 o 
   2   4  27        0.63      -48.27     43.04 o 
   4   4  27        1.33      -83.23     80.55 o 
  -5   5  27       26.17      -14.06     47.90 o 
  -3   5  27        1.68       20.35     41.52 o 
  -1   5  27        2.41       22.36     42.91 o 
   1   5  27        1.82      -36.72     44.26 o 
   3   5  27        0.25      -48.95     47.70 o 
  -4   6  27       11.31      -22.02     52.64 o 
  -2   6  27       11.39      -30.41     57.67 o 
   0   6  27       17.62       29.45     80.47 o 
   2   6  27        5.88      -10.29     50.63 o 
  -3   7  27       17.95       -1.69     62.32 o 
  -1   7  27        0.87        7.01     49.21 o 
   1   7  27       40.35        7.97     49.82 o 
  -6   0  28        0.24      -67.18     44.78 o 
  -4   0  28       49.34       39.60     36.72 o 
  -2   0  28       41.95       40.26     35.89 o 
   0   0  28      835.30      855.12     79.72 o 
   2   0  28      187.45      161.04     52.70 o 
   4   0  28       32.98      -24.40     47.73 o 
  -5   1  28       25.12      -12.51     28.07 o 
  -3   1  28       13.71       -0.48     24.67 o 
  -1   1  28      265.19      243.09     30.86 o 
   1   1  28       20.54       17.86     30.42 o 
   3   1  28        8.87       22.51     52.79 o 
  -4   2  28       21.25       25.10     30.66 o 
  -2   2  28        9.89       20.19     27.40 o 
   0   2  28       20.60       90.77     32.61 o 
   2   2  28       28.72       18.44     29.43 o 
   4   2  28        1.02      -33.86     44.74 o 
  -5   3  28       44.27       48.23     39.47 o 
  -3   3  28        4.14        5.34     29.76 o 
  -1   3  28       97.81       64.44     42.77 o 
   1   3  28       20.11       -7.07     30.92 o 
   3   3  28        0.02      -19.33     43.64 o 
  -4   4  28       10.71      -16.97     42.00 o 
  -2   4  28        0.50        7.79     39.48 o 
   0   4  28        9.81       34.35     42.50 o 
   2   4  28        0.55      -41.77     39.77 o 
  -3   5  28       12.94       21.22     42.85 o 
  -1   5  28        0.98      -23.28     43.62 o 
   1   5  28        3.02      -29.86     45.32 o 
   3   5  28        9.73       20.48     48.99 o 
  -2   6  28       22.80       29.99     47.83 o 
   0   6  28       43.18       41.94     49.45 o 
   2   6  28        9.02       -0.33     52.27 o 
  -1   7  28       51.28        3.14     48.53 o 
  -5   1  29        5.64       -6.71     30.69 o 
  -3   1  29       15.85       40.09     26.62 o 
  -1   1  29      164.32      129.08     32.29 o 
   1   1  29       21.41      -18.36     37.51 o 
   3   1  29       45.61       29.90     36.79 o 
  -4   2  29        0.87       24.69     26.49 o 
  -2   2  29        5.03       -0.70     29.27 o 
   0   2  29       55.10       68.10     32.54 o 
   2   2  29        9.39        1.92     30.15 o 
  -3   3  29        4.58       -2.29     29.97 o 
  -1   3  29        4.16        0.31     31.00 o 
   1   3  29        2.51      -50.31     35.75 o 
   3   3  29        0.06       27.53     49.68 o 
  -4   4  29        0.42      -37.34     42.43 o 
  -2   4  29        0.20      -29.74     40.80 o 
   0   4  29        0.33        5.62     41.04 o 
   2   4  29        0.16      -22.27     47.77 o 
  -3   5  29        0.05      -85.10     60.37 o 
  -1   5  29       10.07      -17.27     44.50 o 
   1   5  29       24.33      -77.38     58.06 o 
  -2   6  29       14.42       36.32     50.19 o 
   0   6  29        7.99      -37.16     76.21 o 
  -4   0  30        1.00      -12.22     37.90 o 
  -2   0  30       18.09       31.86     35.41 o 
   0   0  30      407.50      380.43     66.64 o 
   2   0  30        5.98       -8.69     52.52 o 
  -3   1  30        1.16       -2.52     24.88 o 
  -1   1  30      147.00      147.53     34.38 o 
   1   1  30       17.65       -6.64     30.46 o 
   3   1  30        0.84       62.08     39.11 o 
  -4   2  30        1.06      -14.01     33.96 o 
  -2   2  30        0.00       29.09     30.86 o 
   0   2  30       27.21        5.61     31.22 o 
   2   2  30        0.00        2.17     34.53 o 
  -3   3  30        2.16       34.36     34.47 o 
  -1   3  30      117.20      172.97     61.49 o 
   1   3  30       13.38      -25.68     32.40 o 
  -2   4  30        3.40      -12.16     45.96 o 
   0   4  30        0.14       67.97     46.09 o 
   2   4  30       14.66       26.42     48.75 o 
  -1   5  30        0.19      -25.25     46.85 o 
  -3   1  31       10.54        8.52     27.47 o 
  -1   1  31      541.93      545.38     45.85 o 
   1   1  31        0.01      -15.36     33.25 o 
  -2   2  31      119.66      120.18     34.53 o 
   0   2  31        0.30      -12.48     47.96 o 
   2   2  31        0.02       26.47     37.92 o 
  -3   3  31        0.46      -58.80     40.79 o 
  -1   3  31        5.50       12.48     34.59 o 
   1   3  31        0.12        5.21     48.94 o 
   0   4  31        6.15       -7.44     47.77 o 
  -2   0  32      261.01      193.13     64.24 o 
   0   0  32       23.51       51.54     51.81 o 
  -1   1  32       13.28       42.77     37.84 o 
   1   1  32        0.78      -12.23     44.09 o 
  -2   2  32       59.14       76.84     39.41 o 
   0   2  32       24.29       33.82     32.58 o 
                                                 
